# Supplementary material for: Global spread of Salmonella Enteritidis via centralized sourcing and international trade of poultry breeding stocks
Source: Nat Commun. 2021 Aug 25;12:5109. doi: 10.1038/s41467-021-25319-7 (PMC8387372; doi:10.1038/s41467-021-25319-7)
Supplement: Supplementary file 5 — Supplementary Data 1 [file 41467_2021_25319_MOESM5_ESM.xlsx]

## Sheet: Table S1
Supplementary Data 1. Closely related isolates indicating intercontinental transmission.
Case	Serotype	EnteroBase Barcode	cgMLST Differencesa	Source Type	Source Details	Country	Continent	Collection Year	BioSample IDb
Poultry-Poultry, Suriname-USA	Enteritidis	SAL_LA6252AA	reference	Poultry	Chicken Cecum Pre-Harvest	Suriname	South America	2016	SAMN07682525
		SAL_GA5738AA	1	Poultry	Chicken Leg	United States	North America	2015	SAMN05416403
		SAL_GA8493AA	1	Poultry	ground chicken	United States	North America	2015	SAMN05661919
		SAL_GA9527AA	1	Poultry	chicken breast	United States	North America	2015	SAMN05771749
		SAL_LA9546AA	1	Poultry	raw intact chicken	United States	North America	2017	SAMN07738578
		SAL_XA9717AA	1	Poultry	raw intact chicken	United States	North America	2019	SAMN12229967
		SAL_DB1343AA	1	Poultry	Small Intestine	United States	North America	2020	SAMN14792483
Poultry-Poultry, Netherlands-Brazil	Enteritidis	SAL_UA3093AA	reference	Poultry	Broiler chicken; food	Netherlands	Europe	2014	SAMEA4895880
		SAL_PA3347AA	2	Poultry	broiler chicken	Brazil	South America	2016	SAMN08951173
		SAL_PA3539AA	2	Poultry	broiler chicken	Brazil	South America	2016	SAMN08951177
		SAL_QA0272AA	5	Poultry	broiler chicken	Brazil	South America	2016	SAMN08606816
Poultry-Poultry, Denmark-Brazil	Enteritidis	SAL_MA2521AA	reference	Poultry	Gallus gallus; poultry	Denmark	Europe	2010	SAMEA104354202
		SAL_HA9392AA	3	Poultry	Pecked Eggs/Organs	Brazil	South America	2007	SAMN06074079
Poultry-Poultry, Turkey-China	Enteritidis	SAL_GA3630AA	reference	Poultry	Gallus gallus; Chicken meat	Turkey	Asia	2006	SAMN02368561
		SAL_DB6691AA	1	Poultry	Chicken	China	Asia	2018	NA
Poultry-Poultry, Colombia-USA	Enteritidis	SAL_VA6036AA	reference	Poultry	Gallus gallus domesticus; liver	Colombia	South America	2011	SAMN05389782
		SAL_EA4825AA	4	Poultry	Beefhide chicken strips	United States	North America	2015	SAMN04226694
Poultry-Human, Mauritius-UK	Enteritidis	SAL_EB8725AA	reference	Poultry	raw chicken - Prodigal	Mauritius	Africa	2010	SAMN17861344
		SAL_CA2522AA	4	Human	Homo sapiens; human	United Kingdom	Europe	2014	SAMN03477539
Poultry-Human, Uganda-UK/USA	Enteritidis	SAL_IA5227AA	reference	Poultry	Poultry	Uganda	Africa	2016	SAMN06240034
		SAL_IA5231AA	0	Poultry	Poultry	Uganda	Africa	2016	SAMN06240033
		SAL_CA5207AA	2	Human	Homo sapiens; human	United Kingdom	Europe	2014	SAMN03469634
		SAL_GA4456AA	2	Human	Age: 20-29; stool	United States	North America	2016	SAMN05017782
		SAL_GA8316AA	2	Human	Homo sapiens; human	United Kingdom	Europe	2016	SAMN05631137
		SAL_IA2997AA	2	Human	Homo sapiens; human	United Kingdom	Europe	2016	SAMN06278706
		SAL_BA1073AA	4	Human	Homo sapiens; stool	United States	North America	2015	SAMN03450114
		SAL_CA5107AA	4	Human	Homo sapiens; human	United Kingdom	Europe	2014	SAMN03469739
		SAL_CA6396AA	4	Human	Homo sapiens; human	United Kingdom	Europe	2014	SAMN03466074
		SAL_IA1199AA	4	Human	Homo sapiens; human	United Kingdom	Europe	2016	SAMN06247848
Poultry-Human, China-UK/USA	Enteritidis	SAL_DB8486AA	reference	Poultry	broiler chickens	China	Asia	2018	SAMN12204845
		SAL_KA8553AA	5	Human	Age: 60-69; stool	United States	North America	2017	SAMN07490546
		SAL_OA6828AA	5	Human	Homo sapiens; human	United Kingdom	Europe	2017	SAMN08796758
		SAL_PA7747AA	5	Human	Homo sapiens; human	United Kingdom	Europe	2018	SAMN09225726
		SAL_QA8406AA	5	Human	Homo sapiens; human	United Kingdom	Europe	2018	SAMN09484172
Poultry-Human, Uganda-UK	Enteritidis	SAL_IA7137AA	reference	Poultry	Poultry	Uganda	Africa	2016	SAMN06238258
		SAL_SA5957AA	4	Human	Homo sapiens; human	United Kingdom	Europe	2015	SAMN10067718
Poultry-Human, South Korea-UK	Enteritidis	SAL_EB8881AA	reference	Poultry	Farm	South Korea	Asia	2011	SAMN14539490
		SAL_FA3626AA	4	Human	Homo sapiens; human	United Kingdom	Europe	2015	SAMN04576292
		SAL_IA3908AA	4	Human	Homo sapiens; human	United Kingdom	Europe	2016	SAMN06286281
		SAL_IA4361AA	4	Human	Homo sapiens; human	United Kingdom	Europe	2016	SAMN06285509
		SAL_OA6584AA	5	Human	Homo sapiens; human	United Kingdom	Europe	2016	SAMN08797680
Poultry-Human, China-UK	Enteritidis	SAL_WA9228AA	reference	Poultry	commercial chicken	China	Asia	2018	SAMN12204932
		SAL_VA0340AA	5	Human	Homo sapiens; human	United Kingdom	Europe	2018	SAMN10835954
		SAL_VA0869AA	5	Human	Homo sapiens; human	United Kingdom	Europe	2018	SAMN10842049
Poultry-Human, Brazil-USA	Enteritidis	SAL_HA9535AA	reference	Poultry	hen egg (whole)	Brazil	South America	2016	SAMN06074202
		SAL_HA9567AA	0	Poultry	hen egg (whole)	Brazil	South America	2016	SAMN06074201
		SAL_KA0558AA	5	Human	Age: 30-39; stool	United States	North America	2017	SAMN07255689
		SAL_DB0456AA	5	Human	Homo sapiens; stool	United States	North America	2016	SAMN14337585
Poultry-Human, Ecuado-USA	Enteritidis	SAL_ZA7887AA	reference	Poultry	Chicken, caeca content	Ecuador	South America	2014	SAMN15588386
		SAL_DB7356AA	0	Poultry	Caeca content ( gallus domesticus)	Ecuador	South America	2014	SAMN15588386
		SAL_JA9069AA	4	Human	Homo sapiens; Age: 60-69; stool	United States	North America	2017	SAMN07202658
Poultry-Poultry, Suriname-USA	Ohio	SAL_LA6251AA	reference	Poultry	Chicken Cecum Pre-Harvest	Suriname	South America	2016	SAMN07682527
		SAL_IA5343AA	1	Poultry	chicken carcass	United States	North America	2017	SAMN06307790
Poultry-Poultry, Suriname-USA-Barbados-Trinidad and Tobago	Kentucky	SAL_LA6341AA	reference	Poultry	Chicken Cecum Pre-Harvest	Suriname	South America	2016	SAMN07682524
		SAL_MA9822AA	2	Poultry	chicken breast	United States	North America	2016	SAMN08113952
		SAL_VA4594AA	2	Poultry	Chicken Cecum Pre-Harvest	Barbados	North America	2016	SAMN07504769
		SAL_CB6311AA	3	Plant	Processing Plant	Trinidad and Tobago	North America	2018	SAMN14404249
		SAL_MA9916AA	4	Poultry	chicken breast	United States	North America	2016	SAMN08113921
		SAL_CB6310AA	4	Plant	Pluck Shop	Trinidad and Tobago	North America	2016	SAMN14404250
		SAL_MA9643AA	5	Poultry	chicken breast	United States	North America	2016	SAMN08113967
		SAL_YA7593AA	5	Poultry	comminuted chicken	United States	North America	2019	SAMN12523666
		SAL_BB6858AA	5	Poultry	raw intact chicken	United States	North America	2019	SAMN13682978
a "reference" indicates the reference genome to be compared with within each of the cases. Data were obtained from cgMLST V2 profiles at EnteroBase.
b "NA" indicates not available.
