# Supplementary material for: Global spread of Salmonella Enteritidis via centralized sourcing and international trade of poultry breeding stocks
Source: Nat Commun. 2021 Aug 25;12:5109. doi: 10.1038/s41467-021-25319-7 (PMC8387372; doi:10.1038/s41467-021-25319-7)
Supplement: Supplementary file 6 — Supplementary Data 2 [file 41467_2021_25319_MOESM6_ESM.xlsx]

## Sheet: Table S2
Supplementary Data 2. Salmonella Enteritidis genomes used in the study.
Accession	Year	Source	Source details	Location	Location details	Continent	Final seta	Additional information	SRA data submitter
ERR036132	1988	human		Uruguay	Uruguay	South America	yes	global SE survey	SC
ERR036138	2002	human		Uruguay	Uruguay	South America	yes	global SE survey. Phage type: PT4	SC
ERR048508	2008	human		United Kingdom	UK	Europe	yes	global SE survey	SC
ERR048510	2008	human		United Kingdom	UK	Europe	yes	global SE survey	SC
ERR048518	2009	human		United Kingdom	UK	Europe	yes	global SE survey	SC
ERR064834	2004	human		Malawi	Malawi	Africa	yes	global SE survey	SC
ERR212524	2004	human		Kenya	Kenya	Africa	yes	global SE survey	SC
ERR212633	2000	human		Kenya	Kenya	Africa	yes	global SE survey	SC
ERR212671	2001	human		Kenya	Kenya	Africa	yes	global SE survey	SC
ERR2173854	2017	poultry	Eggs, imported	Sweden	Sweden	Europe	yes		National Veterinary Institute (SVA)
ERR2177165	2010	poultry	poultry	Denmark	Denmark	Europe	yes		Centre for Genomic Epidemiology
ERR2177166	2010	poultry	poultry	Denmark	Denmark	Europe	redundant		Centre for Genomic Epidemiology
ERR2177167	2010	poultry	poultry	Denmark	Denmark	Europe	yes		Centre for Genomic Epidemiology
ERR2177168	2010	poultry	poultry	Denmark	Denmark	Europe	redundant		Centre for Genomic Epidemiology
ERR2177169	2010	poultry	poultry	Denmark	Denmark	Europe	yes		Centre for Genomic Epidemiology
ERR2177171	2010	poultry	poultry	Denmark	Denmark	Europe	yes		Centre for Genomic Epidemiology
ERR2177172	2010	poultry	poultry	Denmark	Denmark	Europe	yes		Centre for Genomic Epidemiology
ERR2177173	2010	poultry	poultry	Denmark	Denmark	Europe	yes		Centre for Genomic Epidemiology
ERR2197884	2016	poultry	Food, egg	Italy	Italy	Europe	yes		Istituto Zooprofilattico Sperimentale delle Venezi
ERR2197885	2016	poultry	animal	Italy	Italy	Europe	redundant		Istituto Zooprofilattico Sperimentale delle Venezi
ERR2197886	2016	poultry	animal	Italy	Italy	Europe	yes		Istituto Zooprofilattico Sperimentale delle Venezi
ERR2197887	2016	poultry	animal	Italy	Italy	Europe	yes		Istituto Zooprofilattico Sperimentale delle Venezi
ERR2197889	2016	poultry	animal	Italy	Italy	Europe	yes		Istituto Zooprofilattico Sperimentale delle Venezi
ERR2197891	2016	poultry	animal	Italy	Italy	Europe	failed		Istituto Zooprofilattico Sperimentale delle Venezi
ERR2197895	2016	poultry	Animal, feces	Italy	Italy	Europe	redundant		Istituto Zooprofilattico Sperimentale delle Venezi
ERR2197896	2016	poultry	Animal, feces	Italy	Italy	Europe	redundant		Istituto Zooprofilattico Sperimentale delle Venezi
ERR2197897	2016	poultry	Animal, feces	Italy	Italy	Europe	yes		Istituto Zooprofilattico Sperimentale delle Venezi
ERR2197898	2016	poultry	Animal, feces	Italy	Italy	Europe	yes		Istituto Zooprofilattico Sperimentale delle Venezi
ERR2204159	2009	poultry	Broiler meat	Colombia	Colombia	South America	yes		Utrecht University
ERR2204160	2009	poultry	Broiler farm	Colombia	Colombia	South America	yes		Utrecht University
ERR2204164	2010	poultry	Broiler meat	Colombia	Colombia	South America	yes		Utrecht University
ERR2204176	2011	poultry	Broiler meat	Colombia	Colombia	South America	redundant		Utrecht University
ERR2223905	2011	other animals	guinea pig	Poland	Poland	Europe	redundant		NVRI
ERR2223934	2016	poultry	Gallus gallus	Poland	Poland	Europe	failed		NVRI
ERR2223936	2016	poultry	Gallus gallus	Poland	Poland	Europe	redundant		NVRI
ERR2224030	2016	poultry	Gallus gallus	Poland	Poland	Europe	yes		NVRI
ERR2224031	2016	poultry	Gallus gallus	Poland	Poland	Europe	redundant		NVRI
ERR2224032	2016	poultry	Gallus gallus	Poland	Poland	Europe	redundant		NVRI
ERR2224033	2016	poultry	Gallus gallus	Poland	Poland	Europe	redundant		NVRI
ERR2224034	2016	poultry	Gallus gallus	Poland	Poland	Europe	yes		NVRI
ERR2224035	2016	poultry	Gallus gallus	Poland	Poland	Europe	redundant		NVRI
ERR2224036	2016	poultry	Gallus gallus	Poland	Poland	Europe	redundant		NVRI
ERR2224037	2016	poultry	Gallus gallus	Poland	Poland	Europe	yes		NVRI
ERR2224038	2016	poultry	Gallus gallus	Poland	Poland	Europe	redundant		NVRI
ERR2224039	2016	poultry	Gallus gallus	Poland	Poland	Europe	redundant		NVRI
ERR2278713	2016	poultry	faecal sample	Poland	Poland	Europe	yes		National Veterinary Research Institute
ERR2278714	2016	poultry	faecal sample	Poland	Poland	Europe	redundant		National Veterinary Research Institute
ERR2278715	2016	poultry	dust sample	Poland	Poland	Europe	redundant		National Veterinary Research Institute
ERR2278716	2016	poultry	faecal sample	Poland	Poland	Europe	redundant		National Veterinary Research Institute
ERR2278717	2016	poultry	faecal sample	Poland	Poland	Europe	redundant		National Veterinary Research Institute
ERR2278718	2016	poultry	faecal sample	Poland	Poland	Europe	redundant		National Veterinary Research Institute
ERR2278719	2016	poultry	faecal sample	Poland	Poland	Europe	redundant		National Veterinary Research Institute
ERR2278720	2016	poultry	faecal sample	Poland	Poland	Europe	redundant		National Veterinary Research Institute
ERR2278721	2016	poultry	faecal sample	Poland	Poland	Europe	redundant		National Veterinary Research Institute
ERR2278722	2016	poultry	faecal sample	Poland	Poland	Europe	redundant		National Veterinary Research Institute
ERR2278723	2016	poultry	faecal sample	Poland	Poland	Europe	redundant		National Veterinary Research Institute
ERR2278724	2016	poultry	faecal sample	Poland	Poland	Europe	redundant		National Veterinary Research Institute
ERR2278725	2016	poultry	dust sample	Poland	Poland	Europe	redundant		National Veterinary Research Institute
ERR2278726	2015	poultry	faecal sample	Poland	Poland	Europe	yes		National Veterinary Research Institute
ERR2278727	2016	poultry	faecal sample	Poland	Poland	Europe	redundant		National Veterinary Research Institute
ERR2278728	2016	poultry	faecal sample	Poland	Poland	Europe	redundant		National Veterinary Research Institute
ERR2278729	2016	poultry	faecal sample	Poland	Poland	Europe	yes		National Veterinary Research Institute
ERR2278730	2016	poultry	faecal sample	Poland	Poland	Europe	failed		National Veterinary Research Institute
ERR2278731	2016	poultry	faecal sample	Poland	Poland	Europe	redundant		National Veterinary Research Institute
ERR2278732	2016	poultry	faecal sample	Poland	Poland	Europe	redundant		National Veterinary Research Institute
ERR2278733	2016	poultry	faecal sample	Poland	Poland	Europe	failed		National Veterinary Research Institute
ERR2278734	2016	poultry	faecal sample	Poland	Poland	Europe	yes		National Veterinary Research Institute
ERR2278735	2016	poultry	faecal sample	Poland	Poland	Europe	redundant		National Veterinary Research Institute
ERR2278736	2016	poultry	farm environment	Poland	Poland	Europe	redundant		National Veterinary Research Institute
ERR2278737	2016	poultry	faecal sample	Poland	Poland	Europe	redundant		National Veterinary Research Institute
ERR2278738	2016	poultry	faecal sample	Poland	Poland	Europe	redundant		National Veterinary Research Institute
ERR2278739	2016	poultry	dust sample	Poland	Poland	Europe	redundant		National Veterinary Research Institute
ERR2278740	2016	poultry	dust sample	Poland	Poland	Europe	redundant		National Veterinary Research Institute
ERR2278741	2016	poultry	dust sample	Poland	Poland	Europe	redundant		National Veterinary Research Institute
ERR2278742	2016	poultry	faecal sample	Poland	Poland	Europe	redundant		National Veterinary Research Institute
ERR2278743	2016	poultry	faecal sample	Poland	Poland	Europe	redundant		National Veterinary Research Institute
ERR2278744	2016	poultry	faecal sample	Poland	Poland	Europe	redundant		National Veterinary Research Institute
ERR2278745	2016	poultry	faecal sample	Poland	Poland	Europe	yes		National Veterinary Research Institute
ERR2278746	2017	poultry	faecal sample	Poland	Poland	Europe	yes		National Veterinary Research Institute
ERR2278747	2017	poultry	faecal sample	Poland	Poland	Europe	yes		National Veterinary Research Institute
ERR2278748	2016	poultry	faecal sample	Poland	Poland	Europe	yes		National Veterinary Research Institute
ERR2278749	2016	poultry	faecal sample	Poland	Poland	Europe	yes		National Veterinary Research Institute
ERR2278751	2011	other animals	Missing	Poland	Poland	Europe	yes		National Veterinary Research Institute
ERR235107	2008	human		Malawi	Malawi	Africa	yes	global SE survey	SC
ERR235115	2009	human		Malawi	Malawi	Africa	yes	global SE survey	SC
ERR235120	2000	human		Malawi	Malawi	Africa	yes	global SE survey	SC
ERR235138	2007	human		Malawi	Malawi	Africa	yes	global SE survey	SC
ERR235142	2000	human		Malawi	Malawi	Africa	yes	global SE survey	SC
ERR235151	1997	human		Malawi	Malawi	Africa	yes	global SE survey	SC
ERR235166	2009	human		Malawi	Malawi	Africa	yes	global SE survey	SC
ERR235167	2008	human		Malawi	Malawi	Africa	yes	global SE survey	SC
ERR235175	2005	human		Malawi	Malawi	Africa	yes	global SE survey	SC
ERR235186	2009	human		Malawi	Malawi	Africa	failed	global SE survey	SC
ERR235188	2002	human		Malawi	Malawi	Africa	yes	global SE survey	SC
ERR235195	1996	human		Malawi	Malawi	Africa	yes	global SE survey	SC
ERR235293	2011	human		Congo	Congo	Africa	redundant	global SE survey	SC
ERR235305	2011	human		Congo	Congo	Africa	redundant	global SE survey	SC
ERR235306	2011	human		Congo	Congo	Africa	redundant	global SE survey	SC
ERR235308	2011	human		Congo	Congo	Africa	failed	global SE survey	SC
ERR235318	2011	human		Congo	Congo	Africa	redundant	global SE survey	SC
ERR235327	2011	human		Congo	Congo	Africa	redundant	global SE survey	SC
ERR235329	2011	human		Congo	Congo	Africa	yes	global SE survey	SC
ERR235333	2011	human		Congo	Congo	Africa	redundant	global SE survey	SC
ERR235356	2011	human		Congo	Congo	Africa	redundant	global SE survey	SC
ERR235357	2011	human		Congo	Congo	Africa	redundant	global SE survey	SC
ERR2602044	2010	other animals	feces	Austria	Austria	Europe	redundant		University of Helsinki
ERR2602045	2010	other animals	feces	Austria	Austria	Europe	yes		University of Helsinki
ERR2602069	2008	other animals	feces	Austria	Austria	Europe	redundant		University of Helsinki
ERR2602070	2008	other animals	feces	Austria	Austria	Europe	yes		University of Helsinki
ERR2602071	2008	other animals	feces	Austria	Austria	Europe	redundant		University of Helsinki
ERR2602072	2008	other animals	feces	Austria	Austria	Europe	yes		University of Helsinki
ERR2602073	2008	other animals	feces	Austria	Austria	Europe	redundant		University of Helsinki
ERR2602079	2007	other animals	feces	Austria	Austria	Europe	yes		University of Helsinki
ERR2602093	2014	other animals	feces	Finland	Finland	Europe	redundant		University of Helsinki
ERR2602094	2014	other animals	feces	Finland	Finland	Europe	yes		University of Helsinki
ERR2808696	2014	poultry	food	Netherlands	Netherlands	Europe	yes		RIVM
ERR2808699	2014	poultry	feces	Netherlands	Netherlands	Europe	yes		RIVM
ERR2808703	2014	poultry	food	Netherlands	Netherlands	Europe	yes		RIVM
ERR2808707	2014	poultry	feces	Netherlands	Netherlands	Europe	yes		RIVM
ERR2808709	2014	poultry	feces	Netherlands	Netherlands	Europe	yes		RIVM
ERR311269	1981	human		United States	USA	North America	yes	global SE survey	SC
ERR311293	1990	human		Congo	Congo	Africa	yes	global SE survey	SC
ERR311296	1991	human		Congo	Congo	Africa	redundant	global SE survey	SC
ERR311299	1991	human		Congo	Congo	Africa	yes	global SE survey	SC
ERR311301	1991	human		Congo	Congo	Africa	yes	global SE survey	SC
ERR3263780	2015	poultry	Poultry	Germany	Germany	Europe	yes		Robert Koch-Institute
ERR3263781	2015	poultry	Poultry	Germany	Germany	Europe	redundant		Robert Koch-Institute
ERR3263856	2016	poultry	Layer Eggs	Germany	Germany	Europe	yes		Robert Koch-Institute
ERR338266	2011	human		South Africa	RSA	Africa	yes	global SE survey	SC
ERR338271	2007	human		South Africa	RSA	Africa	yes	global SE survey	SC
ERR338290	2008	human		South Africa	RSA	Africa	yes	global SE survey	SC
ERR338906	2011	human		South Africa	RSA	Africa	yes	global SE survey	SC
ERR338911	2010	human		South Africa	RSA	Africa	yes	global SE survey	SC
ERR338925	2008	human		South Africa	RSA	Africa	yes	global SE survey	SC
ERR338944	2010	human		South Africa	RSA	Africa	yes	global SE survey	SC
ERR338962	2009	human		South Africa	RSA	Africa	yes	global SE survey	SC
ERR3474563	2008	water	Water, Aquatic, California River	United States	USA-CA	North America	yes		Warwick University
ERR3474570	2008	water	Water, Aquatic, California River	United States	USA-CA	North America	yes		Warwick University
ERR353344	2011	human		Argentina	Argentina	South America	yes	global SE survey	SC
ERR357432	1995	human	feces	Argentina	Argentina	South America	yes		SC
ERR3581514	2018	feed	feed	Germany	Germany	Europe	failed		Federal Institute for Risk Assessment (BFR)
ERR3581576	2017	feed	feed	Germany	Germany	Europe	yes		Federal Institute for Risk Assessment (BFR)
ERR3581678	2018	feed	feed	Germany	Germany	Europe	yes		Federal Institute for Risk Assessment (BFR)
ERR3581769	2017	feed	feed	Germany	Germany	Europe	yes		Federal Institute for Risk Assessment (BFR)
ERR369348	2013	human		Morocco	Morocco	Africa	yes	global SE survey	SC
ERR369353	1960	other animals	blood	Mozambique	Mozambique	Africa	yes		SC
ERR369366	1955	other animals	brain	Senegal	Senegal	Africa	yes		SC
ERR369383	1955	other animals	brain	Senegal	Senegal	Africa	failed		SC
ERR369386	2006	human		Ivory Coast	Ivory Coast	Africa	yes	global SE survey	SC
ERR369391	1966	human		Senegal	Senegal	Africa	yes	global SE survey	SC
ERR3843447	2009	poultry	Chicken	United Kingdom	UK	Europe	yes		Wellcome Sanger Institute
ERR3843448	2000	other animals	Snake	Austria	Austria	Europe	yes		Wellcome Sanger Institute
ERR3843453	1995	other animals	Snake	Austria	Austria	Europe	yes		Wellcome Sanger Institute
ERR3843456	2009	poultry	Chicken	United Kingdom	UK	Europe	yes		Wellcome Sanger Institute
ERR3843483	2008	poultry	Chicken	United Kingdom	UK	Europe	yes		Wellcome Sanger Institute
ERR3843495	2009	poultry	Chicken	United Kingdom	UK	Europe	yes		Wellcome Sanger Institute
ERR3843525	2004	other animals	Snake	Finland	Finland	Europe	yes	Phage type: PT8	Wellcome Sanger Institute
ERR3843540	2009	poultry	Chicken	United Kingdom	UK	Europe	failed		Wellcome Sanger Institute
ERR3843546	1999	other animals	Snake	Austria	Austria	Europe	redundant		Wellcome Sanger Institute
ERR3843548	2000	other animals	Snake	Germany	Germany	Europe	yes		Wellcome Sanger Institute
ERR3843570	2009	poultry	Chicken	United Kingdom	UK	Europe	redundant		Wellcome Sanger Institute
ERR3843579	1999	other animals	iguana	Austria	Austria	Europe	yes		Wellcome Sanger Institute
ERR3843585	2008	poultry	Chicken	United Kingdom	UK	Europe	yes		Wellcome Sanger Institute
ERR3843593	2009	poultry	Chicken	United Kingdom	UK	Europe	yes		Wellcome Sanger Institute
ERR3843620	2008	poultry	Chicken	United Kingdom	UK	Europe	yes		Wellcome Sanger Institute
ERR3843648	2008	poultry	Chicken	United Kingdom	UK	Europe	yes		Wellcome Sanger Institute
ERR3843675	2008	poultry	Chicken	United Kingdom	NIR, UK	Europe	yes	Phage type: PT4	Wellcome Sanger Institute
ERR3843735	2006	poultry	Chicken	United Kingdom	NIR, UK	Europe	failed		Wellcome Sanger Institute
ERR3843750	2008	poultry	Chicken	United Kingdom	UK	Europe	yes		Wellcome Sanger Institute
ERR3843774	2008	poultry	Chicken	United Kingdom	UK	Europe	yes		Wellcome Sanger Institute
ERR3843782	2008	poultry	Chicken	United Kingdom	UK	Europe	redundant		Wellcome Sanger Institute
ERR3843800	2007	poultry	Chicken	United Kingdom	NIR, UK	Europe	failed		Wellcome Sanger Institute
ERR3843810	2008	poultry	Chicken	United Kingdom	UK	Europe	yes		Wellcome Sanger Institute
ERR3843882	2008	poultry	Chicken	United Kingdom	UK	Europe	yes		Wellcome Sanger Institute
ERR3844038	2007	other animals	Snake	Austria	Austria	Europe	yes		Wellcome Sanger Institute
ERR3844069	2008	poultry	Chicken	United Kingdom	UK	Europe	yes		Wellcome Sanger Institute
ERR3844103	2007	other animals	Snake	Austria	Austria	Europe	yes		Wellcome Sanger Institute
ERR3844135	2007	other animals	Snake	Austria	Austria	Europe	yes		Wellcome Sanger Institute
ERR3864493	2006	poultry	Chicken	United Kingdom	UK	Europe	redundant		Wellcome Sanger Institute
ERR3864496	2007	poultry	Chicken	United Kingdom	UK	Europe	yes		Wellcome Sanger Institute
ERR3864498	2008	poultry	Chicken	United Kingdom	UK	Europe	yes		Wellcome Sanger Institute
ERR3864500	2008	poultry	Chicken	United Kingdom	UK	Europe	yes		Wellcome Sanger Institute
ERR3864510	2006	poultry	Chicken	United Kingdom	UK	Europe	redundant		Wellcome Sanger Institute
ERR3864512	2007	other avian	DUCK	United Kingdom	UK	Europe	redundant		Wellcome Sanger Institute
ERR3864513	2008	poultry	Chicken	United Kingdom	UK	Europe	yes		Wellcome Sanger Institute
ERR3864605	2001	poultry	Egg	United States	USA	North America	redundant		Wellcome Sanger Institute
ERR3864607	2003	poultry	Egg	United States	USA	North America	yes		Wellcome Sanger Institute
ERR3864608	1983	poultry	Broiler Chicken	Denmark	Denmark	Europe	yes		Wellcome Sanger Institute
ERR3864621	2001	poultry	Egg	United States	USA	North America	yes		Wellcome Sanger Institute
ERR3864623	2003	poultry	Egg	United States	USA	North America	redundant		Wellcome Sanger Institute
ERR3864624	1997	poultry	Fattening Chicken	Denmark	Denmark	Europe	yes		Wellcome Sanger Institute
ERR3864627	2008	poultry	Chicken	United Kingdom	UK	Europe	failed		Wellcome Sanger Institute
ERR3864637	2006	other avian	DUCK	United Kingdom	UK	Europe	distant		Wellcome Sanger Institute
ERR3864639	2001	poultry	Egg	United States	USA	North America	redundant		Wellcome Sanger Institute
ERR3864640	2007	other avian	DUCK	United Kingdom	UK	Europe	distant		Wellcome Sanger Institute
ERR3864641	2001	poultry	Egg	United States	USA	North America	redundant		Wellcome Sanger Institute
ERR3864642	2008	poultry	Chicken	United Kingdom	UK	Europe	yes		Wellcome Sanger Institute
ERR3864652	2006	poultry	Chicken	United Kingdom	UK	Europe	yes		Wellcome Sanger Institute
ERR3864654	2006	other avian	DUCK	United Kingdom	UK	Europe	distant		Wellcome Sanger Institute
ERR3864655	2006	poultry	Chicken	Canada	Canada	North America	yes	Phage type: PT13	Wellcome Sanger Institute
ERR3864656	2007	other avian	DUCK	United Kingdom	UK	Europe	yes		Wellcome Sanger Institute
ERR3864657	2001	poultry	Egg	United States	USA	North America	redundant		Wellcome Sanger Institute
ERR3864658	2008	poultry	Chicken	United Kingdom	UK	Europe	yes		Wellcome Sanger Institute
ERR3864666	2006	other avian	DUCK	United Kingdom	UK	Europe	distant		Wellcome Sanger Institute
ERR3864668	2006	poultry	Chicken	United Kingdom	UK	Europe	redundant		Wellcome Sanger Institute
ERR3864670	2007	poultry	Chicken	United Kingdom	UK	Europe	yes		Wellcome Sanger Institute
ERR3864672	2008	poultry	Chicken	United Kingdom	UK	Europe	yes		Wellcome Sanger Institute
ERR3864673	2007	poultry	Chicken Caeca	United States	USA	North America	yes		Wellcome Sanger Institute
ERR3864682	2006	poultry	Chicken	United Kingdom	UK	Europe	yes		Wellcome Sanger Institute
ERR3864684	2007	poultry	Chicken	United Kingdom	UK	Europe	yes		Wellcome Sanger Institute
ERR3864686	2007	poultry	Chicken	United Kingdom	UK	Europe	yes		Wellcome Sanger Institute
ERR3864688	2008	poultry	Chicken	United Kingdom	UK	Europe	yes		Wellcome Sanger Institute
ERR3864702	2007	poultry	Chicken	United Kingdom	UK	Europe	yes		Wellcome Sanger Institute
ERR3864704	2008	poultry	Chicken	United Kingdom	UK	Europe	yes		Wellcome Sanger Institute
ERR3864712	2006	other avian	GOOSE	United Kingdom	UK	Europe	distant		Wellcome Sanger Institute
ERR3864716	2007	poultry	Chicken	United Kingdom	UK	Europe	yes		Wellcome Sanger Institute
ERR3864719	2008	poultry	Chicken	United Kingdom	UK	Europe	redundant		Wellcome Sanger Institute
ERR3864729	2006	other avian	DUCK	United Kingdom	UK	Europe	yes		Wellcome Sanger Institute
ERR3864730	2007	poultry	Chicken	United Kingdom	UK	Europe	yes		Wellcome Sanger Institute
ERR3864733	2007	poultry	Chicken	United Kingdom	UK	Europe	yes		Wellcome Sanger Institute
ERR3864734	2008	poultry	Chicken	United Kingdom	UK	Europe	yes		Wellcome Sanger Institute
ERR3864745	2006	poultry	Chicken	United Kingdom	UK	Europe	yes		Wellcome Sanger Institute
ERR3864747	2006	poultry	Chicken	United Kingdom	NIR, UK	Europe	yes	Phage type: PT4	Wellcome Sanger Institute
ERR3864751	2007	poultry	Chicken	United Kingdom	UK	Europe	yes		Wellcome Sanger Institute
ERR3864752	2008	poultry	Chicken	United Kingdom	UK	Europe	yes		Wellcome Sanger Institute
ERR3864764	2006	other avian	GOOSE	United Kingdom	UK	Europe	distant		Wellcome Sanger Institute
ERR3864767	2007	poultry	Chicken	United Kingdom	UK	Europe	yes		Wellcome Sanger Institute
ERR3864772	2007	poultry	Chicken	United Kingdom	UK	Europe	yes		Wellcome Sanger Institute
ERR3864773	2008	poultry	Chicken	United Kingdom	UK	Europe	yes		Wellcome Sanger Institute
ERR3864790	2006	poultry	Chicken	United Kingdom	UK	Europe	redundant		Wellcome Sanger Institute
ERR3864791	2007	poultry	Chicken	United Kingdom	UK	Europe	redundant		Wellcome Sanger Institute
ERR3864796	2008	poultry	Chicken	United Kingdom	UK	Europe	redundant		Wellcome Sanger Institute
ERR3864797	2008	poultry	Chicken	United Kingdom	UK	Europe	yes		Wellcome Sanger Institute
ERR3864799	2001	poultry	Egg	United States	USA	North America	redundant		Wellcome Sanger Institute
ERR3864801	2002	poultry	Egg	United States	USA	North America	yes		Wellcome Sanger Institute
ERR3901429	2009	poultry	Poultry	Jordan	Jordan	Asia	failed		Wellcome Sanger Institute
ERR3901441	2009	poultry	Poultry	Jordan	Jordan	Asia	failed		Wellcome Sanger Institute
ERR4289540	1993	other animals	Lizard	Austria	Austria	Europe	yes		Wellcome Sanger Institute
ERR4289585	1989	poultry	Chicken	Germany	Germany	Europe	yes		Wellcome Sanger Institute
ERR4289593	2007	other avian	PHEASANT	United Kingdom	UK	Europe	yes		Wellcome Sanger Institute
ERR4289613	2000	poultry	Chicken	Germany	Germany	Europe	yes		Wellcome Sanger Institute
ERR4289626	2007	other avian	PHEASANT	United Kingdom	UK	Europe	redundant		Wellcome Sanger Institute
ERR4289751	1986	poultry	Egg	Germany	Germany	Europe	yes		Wellcome Sanger Institute
ERR4289783	1988	poultry	Egg	Germany	Germany	Europe	yes		Wellcome Sanger Institute
ERR4289811	1988	poultry	Chicken	Germany	Germany	Europe	yes		Wellcome Sanger Institute
ERR4338350	2002	poultry	Chicken Eggs	United Kingdom	UK	Europe	yes	Phage type: PT58	Wellcome Sanger Institute
SRR10037210	2018	other animals	Feces (Canis lupus)	United States	USA-WA	North America	yes		CFSAN
SRR10062457	2019	poultry	raw intact chicken	United States	USA-TX	North America	failed		USDA-FSIS
SRR10096964	2019	poultry	raw intact chicken	United States	USA-NC	North America	yes		USDA-FSIS
SRR10113609	2019	poultry	comminuted chicken	United States	USA-AR	North America	yes		USDA-FSIS
SRR10162504	2019	poultry	comminuted chicken	United States	USA-DE	North America	redundant		USDA-FSIS
SRR10180573	2019	poultry	Chicken Wings	United States	USA-KS	North America	yes		FDA-CVM
SRR10198960	2019	poultry	comminuted chicken	United States	USA-DE	North America	redundant		USDA-FSIS
SRR1021813	2008	poultry	chicken breast	United States	USA-NM	North America	redundant		CFSAN
SRR10222578	2019	poultry	chicken carcass	United States	USA-FL	North America	yes		USDA-FSIS
SRR1023848	2004	poultry	Drag Swab-Poultry	United States	USA-CT	North America	redundant		CFSAN
SRR1023849	2004	poultry	Drag Swab-Poultry	United States	USA-CT	North America	redundant		CFSAN
SRR1023850	2004	poultry	Drag Swab-Poultry	United States	USA-CT	North America	redundant		CFSAN
SRR1023851	2005	poultry	Drag Swab-Poultry	United States	USA-CT	North America	failed		CFSAN
SRR1023852	2005	poultry	Drag Swab-Poultry	United States	USA-CT	North America	failed		CFSAN
SRR1023856	2010	poultry	chicken breast	United States	USA-NM	North America	redundant		CFSAN
SRR10269680	2019	poultry	comminuted chicken	United States	USA-CA	North America	yes		USDA-FSIS
SRR1027061	2006	poultry	Drag Swab-Poultry	United States	USA-CT	North America	yes		CFSAN
SRR1027063	2006	poultry	Drag Swab-Poultry	United States	USA-CT	North America	redundant		CFSAN
SRR1027064	2007	poultry	Drag Swab-Poultry	United States	USA-CT	North America	yes		CFSAN
SRR10283156	2019	poultry	comminuted chicken	United States	USA-AR	North America	yes		USDA-FSIS
SRR1029567	2010	poultry	chicken breast	United States	USA-NM	North America	yes		CFSAN
SRR1029577	2013	poultry	chicken breast	United States	USA-MN	North America	yes		CFSAN
SRR10298819	2019	other animals	Colon (Canis lupus familiaris)	United States	USA-IN	North America	yes		CFSAN
SRR1030361	2008	poultry	Drag Swab-Poultry	United States	USA-CT	North America	yes		CFSAN
SRR1030363	2008	poultry	Drag Swab-Poultry	United States	USA-CT	North America	yes		CFSAN
SRR1030366	2008	poultry	Drag Swab-Poultry	United States	USA-CT	North America	redundant		CFSAN
SRR1033470	2004	poultry	Drag Swab-Poultry	United States	USA-CT	North America	yes		CFSAN
SRR1033478	2005	poultry	Drag Swab-Poultry	United States	USA-CT	North America	failed		CFSAN
SRR1033533	2010	poultry	frozen liquid egg	United States	USA-GA	North America	yes		CFSAN
SRR10357578	2019	water	creek water	Chile	Chile	South America	redundant		CFSAN
SRR10357580	2019	water	creek water	Chile	Chile	South America	redundant		CFSAN
SRR10357596	2019	water	creek water	Chile	Chile	South America	redundant		CFSAN
SRR10357657	2019	water	canal water	Chile	Chile	South America	yes		CFSAN
SRR10357659	2019	water	river water	Chile	Chile	South America	redundant		CFSAN
SRR10357719	2019	water	river water	Chile	Chile	South America	redundant		CFSAN
SRR10357744	2019	water	river water	Chile	Chile	South America	redundant		CFSAN
SRR10360843	2019	poultry	raw intact chicken	United States	USA-AR	North America	yes		USDA-FSIS
SRR10375734	2019	poultry	comminuted chicken	United States	USA-PA	North America	yes		USDA-FSIS
SRR10416884	2019	poultry	comminuted chicken	United States	USA-GA	North America	yes		USDA-FSIS
SRR10430153	2019	water	creek water	Chile	Chile	South America	redundant		CFSAN
SRR10431050	2019	water	creek water	Chile	Chile	South America	redundant		CFSAN
SRR10431052	2019	water	canal water	Chile	Chile	South America	redundant		CFSAN
SRR10435157	2019	poultry	comminuted chicken	United States	USA-CA	North America	yes		USDA-FSIS
SRR1048308	2013	poultry	chicken breast	United States	USA-MN	North America	yes		CFSAN
SRR1048623	2012	poultry	chicken breast	United States	USA-MN	North America	yes		CFSAN
SRR10611440	2019	poultry	raw intact chicken	United States	USA-TX	North America	redundant		USDA-FSIS
SRR1067640	2012	poultry	ground turkey	United States	USA-MN	North America	redundant		CFSAN
SRR1067669	2004	poultry	Drag Swab-Poultry	United States	USA-CT	North America	redundant		CFSAN
SRR1068360	2010	seafood	octopus, frz	Indonesia	Indonesia	Asia	yes		CFSAN
SRR10708499	2019	poultry	raw intact chicken	United States	USA-AL	North America	yes		USDA-FSIS
SRR10725819	2019	poultry	raw intact chicken	United States	USA-FL	North America	redundant		USDA-FSIS
SRR10805129	2019	poultry	raw intact chicken	United States	USA-NC	North America	yes		USDA-FSIS
SRR10815586	2019	poultry	raw intact chicken	United States	USA-CA	North America	yes		USDA-FSIS
SRR10815629	2019	poultry	comminuted chicken	United States	USA-KS	North America	redundant		USDA-FSIS
SRR10823804	2019	water	creek water	Chile	Chile	South America	redundant		CFSAN
SRR10824168	2019	water	river water	Chile	Chile	South America	yes		CFSAN
SRR10827992	2019	water	river water	Chile	Chile	South America	redundant		CFSAN
SRR10842888	2019	poultry	raw intact chicken	United States	USA-AR	North America	yes		USDA-FSIS
SRR10968297	2020	poultry	raw intact chicken	United States	USA-ME	North America	yes		USDA-FSIS
SRR10970347	2019	water	irrigation canal	Chile	Chile	South America	redundant		CFSAN
SRR10970384	2019	water	river	Chile	Chile	South America	redundant		CFSAN
SRR10970399	2019	water	irrigation canal	Chile	Chile	South America	redundant		CFSAN
SRR10987426	2020	poultry	comminuted chicken	United States	USA-PA	North America	failed		USDA-FSIS
SRR11028667	2019	water	river water	Chile	Chile	South America	yes		CFSAN
SRR11028681	2019	water	river water	Chile	Chile	South America	redundant		CFSAN
SRR11028692	2019	water	river water	Chile	Chile	South America	redundant		CFSAN
SRR11028790	2019	water	river water	Chile	Chile	South America	redundant		CFSAN
SRR11028793	2019	water	river water	Chile	Chile	South America	redundant		CFSAN
SRR11028795	2019	water	river water	Chile	Chile	South America	redundant		CFSAN
SRR11028853	2019	water	river water	Chile	Chile	South America	redundant		CFSAN
SRR11028914	2019	water	river water	Chile	Chile	South America	redundant		CFSAN
SRR11028927	2019	water	river water	Chile	Chile	South America	redundant		CFSAN
SRR11028935	2019	water	river water	Chile	Chile	South America	yes		CFSAN
SRR11028937	2019	water	creek water	Chile	Chile	South America	redundant		CFSAN
SRR11028987	2019	water	creek water	Chile	Chile	South America	redundant		CFSAN
SRR11028993	2019	water	river water	Chile	Chile	South America	redundant		CFSAN
SRR11029023	2019	water	creek water	Chile	Chile	South America	redundant		CFSAN
SRR11029030	2019	water	river water	Chile	Chile	South America	redundant		CFSAN
SRR11029036	2019	water	creek water	Chile	Chile	South America	redundant		CFSAN
SRR11029039	2019	water	creek water	Chile	Chile	South America	yes		CFSAN
SRR11029384	2019	water	river water	Chile	Chile	South America	redundant		CFSAN
SRR11029476	2019	water	river water	Chile	Chile	South America	redundant		CFSAN
SRR11029477	2019	water	river water	Chile	Chile	South America	redundant		CFSAN
SRR11029478	2019	water	river water	Chile	Chile	South America	redundant		CFSAN
SRR11029479	2019	water	river water	Chile	Chile	South America	redundant		CFSAN
SRR11029481	2019	water	river water	Chile	Chile	South America	redundant		CFSAN
SRR11029484	2019	water	river water	Chile	Chile	South America	redundant		CFSAN
SRR11029485	2019	water	river water	Chile	Chile	South America	redundant		CFSAN
SRR11029517	2019	water	river water	Chile	Chile	South America	redundant		CFSAN
SRR11029531	2019	water	river water	Chile	Chile	South America	redundant		CFSAN
SRR11029545	2019	water	river water	Chile	Chile	South America	redundant		CFSAN
SRR11029553	2019	water	river water	Chile	Chile	South America	yes		CFSAN
SRR11029557	2019	water	river water	Chile	Chile	South America	redundant		CFSAN
SRR11029611	2019	water	creek water	Chile	Chile	South America	redundant		CFSAN
SRR11029617	2019	water	creek water	Chile	Chile	South America	yes		CFSAN
SRR11029853	2019	water	river water	Chile	Chile	South America	redundant		CFSAN
SRR11029856	2019	water	creek water	Chile	Chile	South America	redundant		CFSAN
SRR11029859	2019	water	creek water	Chile	Chile	South America	redundant		CFSAN
SRR11031133	2019	water	river water	Chile	Chile	South America	redundant		CFSAN
SRR11031146	2019	water	river water	Chile	Chile	South America	redundant		CFSAN
SRR11031153	2019	water	river water	Chile	Chile	South America	redundant		CFSAN
SRR11059451	2020	poultry	raw intact chicken	United States	USA-MS	North America	yes		USDA-FSIS
SRR1106166	2011	poultry	chicken	United States	USA-WA	North America	redundant		CFSAN
SRR1106168	2011	poultry	chicken	United States	USA-WA	North America	redundant		CFSAN
SRR1106171	2012	poultry	ground chicken	United States	USA-WA	North America	yes		CFSAN
SRR1106172	2011	poultry	ground chicken	United States	USA-WA	North America	redundant		CFSAN
SRR1106174	2011	poultry	chicken	United States	USA-WA	North America	redundant		CFSAN
SRR1106177	2011	poultry	chicken	United States	USA-WA	North America	redundant		CFSAN
SRR1106233	2012	poultry	chicken	United States	USA-WA	North America	yes		CFSAN
SRR1106234	2008	poultry	COOKED CHICKEN	United States	USA-NY	North America	yes		CFSAN
SRR1106237	2011	poultry	ground chicken	United States	USA-WA	North America	redundant		CFSAN
SRR1106245	2012	poultry	chicken	United States	USA-WA	North America	redundant		CFSAN
SRR1106249	2011	poultry	chicken	United States	USA-WA	North America	yes		CFSAN
SRR1106257	2012	poultry	chicken	United States	USA-WA	North America	redundant		CFSAN
SRR1106259	2012	poultry	chicken	United States	USA-WA	North America	yes		CFSAN
SRR1106266	2011	poultry	ground chicken	United States	USA-WA	North America	redundant		CFSAN
SRR1106494	2011	poultry	chicken	Iran	Iran	Asia	yes		UCD-100K
SRR1106498	2006	poultry	Chicken meat	Turkey	Turkey	Asia	yes		UCD-100K
SRR1106500	2002	human	human	Taiwan	Taiwan, China	Asia	yes		UCD-100K
SRR1107477	2011	seafood	frz sea trout	Hong Kong	Hong Kong, China	Asia	yes		CFSAN
SRR11085327	2020	poultry	comminuted chicken	United States	USA-OH	North America	yes		USDA-FSIS
SRR11096300	2020	poultry	raw intact chicken	United States	USA-SC	North America	yes		USDA-FSIS
SRR11102120	2020	poultry	raw intact chicken	United States	USA-TX	North America	yes		USDA-FSIS
SRR11123390	2018	poultry	chicken meat	Chile	Chile	South America	yes		CFSAN
SRR11142455	2020	poultry	comminuted chicken	United States	USA-NJ	North America	redundant		USDA-FSIS
SRR11153183	2020	poultry	raw intact chicken	United States	USA-GA	North America	yes		USDA-FSIS
SRR11176437	2020	poultry	raw intact chicken	United States	USA-TX	North America	yes		USDA-FSIS
SRR11180056	2018	poultry	chicken meat	Chile	Chile	South America	yes		CFSAN
SRR11186610	2020	poultry	raw intact chicken	United States	USA-CA	North America	yes		USDA-FSIS
SRR1122490	2004	poultry	Egg house	United States	USA	North America	redundant		UCD-100K
SRR1122491	2004	poultry	Egg house	United States	USA	North America	redundant		UCD-100K
SRR1122659	2010	poultry	chicken breast	United States	USA-NM	North America	failed		UCD-100K
SRR11232246	2020	poultry	comminuted chicken	United States	USA-MS	North America	redundant		USDA-FSIS
SRR11232369	2020	seafood	Product-Raw-Intact-Siluriformes, Ictaluridae (Catfish)	United States	USA-VA	North America	yes		USDA-FSIS
SRR11294546	2018	poultry	cloacal swab	Italy	Italy	Europe	redundant		Istituto Zooprofilattico Sperimentale dell'Abruzzo
SRR11294547	2018	poultry	cloacal swab	Italy	Italy	Europe	redundant		Istituto Zooprofilattico Sperimentale dell'Abruzzo
SRR11294562	2018	poultry	cloacal swab	Italy	Italy	Europe	failed		Istituto Zooprofilattico Sperimentale dell'Abruzzo
SRR11294573	2018	poultry	cloacal swab	Italy	Italy	Europe	yes		Istituto Zooprofilattico Sperimentale dell'Abruzzo
SRR11294584	2018	poultry	cloacal swab	Italy	Italy	Europe	redundant		Istituto Zooprofilattico Sperimentale dell'Abruzzo
SRR11294593	2018	poultry	cloacal swab	Italy	Italy	Europe	redundant		Istituto Zooprofilattico Sperimentale dell'Abruzzo
SRR11294595	2018	poultry	cloacal swab	Italy	Italy	Europe	redundant		Istituto Zooprofilattico Sperimentale dell'Abruzzo
SRR11294598	2018	poultry	cloacal swab	Italy	Italy	Europe	redundant		Istituto Zooprofilattico Sperimentale dell'Abruzzo
SRR11294602	2018	poultry	cloacal swab	Italy	Italy	Europe	redundant		Istituto Zooprofilattico Sperimentale dell'Abruzzo
SRR11294603	2018	poultry	cloacal swab	Italy	Italy	Europe	redundant		Istituto Zooprofilattico Sperimentale dell'Abruzzo
SRR11294604	2018	poultry	cloacal swab	Italy	Italy	Europe	redundant		Istituto Zooprofilattico Sperimentale dell'Abruzzo
SRR11294606	2018	poultry	cloacal swab	Italy	Italy	Europe	redundant		Istituto Zooprofilattico Sperimentale dell'Abruzzo
SRR11294607	2018	poultry	cloacal swab	Italy	Italy	Europe	redundant		Istituto Zooprofilattico Sperimentale dell'Abruzzo
SRR11305614	2018	water	Irrigation water	South Africa	South Africa	Africa	redundant		CFSAN
SRR11305615	2018	water	Irrigation water	South Africa	South Africa	Africa	redundant		CFSAN
SRR11305624	2018	water	Irrigation water	South Africa	South Africa	Africa	redundant		CFSAN
SRR11305628	2018	water	Irrigation water	South Africa	South Africa	Africa	redundant		CFSAN
SRR11305647	2018	water	Irrigation water	South Africa	South Africa	Africa	redundant		CFSAN
SRR11305653	2018	water	Irrigation water	South Africa	South Africa	Africa	redundant		CFSAN
SRR11305656	2018	water	Irrigation water	South Africa	South Africa	Africa	redundant		CFSAN
SRR11305693	2018	water	Irrigation water	South Africa	South Africa	Africa	redundant		CFSAN
SRR11305705	2018	water	Irrigation water	South Africa	South Africa	Africa	yes		CFSAN
SRR11305709	2018	water	Irrigation water	South Africa	South Africa	Africa	redundant		CFSAN
SRR11305742	2018	water	Irrigation water	South Africa	South Africa	Africa	redundant		CFSAN
SRR11305746	2018	water	Irrigation water	South Africa	South Africa	Africa	redundant		CFSAN
SRR1141135	2012	poultry	ground chicken	United States	USA-WA	North America	redundant		CFSAN
SRR1141152	2012	poultry	chicken	United States	USA-WA	North America	redundant		CFSAN
SRR1141171	2012	poultry	ground chicken	United States	USA-WA	North America	yes		CFSAN
SRR1141178	2012	poultry	chicken	United States	USA-WA	North America	yes		CFSAN
SRR11425846	2013	poultry	Chicken product	China	China-Shanghai	Asia	yes		University of Maryland
SRR11426831	2020	poultry	raw intact chicken	United States	USA-MA	North America	yes		USDA-FSIS
SRR11435315	2020	poultry	raw intact chicken	United States	USA-MN	North America	yes		USDA-FSIS
SRR11452519	2020	poultry	raw intact chicken	United States	USA-CA	North America	yes		USDA-FSIS
SRR11457474	2002	poultry	chicken	United States	USA-NC	North America	yes		FDA-CVM
SRR11457497	2002	poultry	chicken	United States	USA-NC	North America	redundant		FDA-CVM
SRR11471047	2020	poultry	raw intact chicken	United States	USA-CO	North America	redundant		USDA-FSIS
SRR11487867	2019	other animals	Kidney (Saguinus oedipus)	United States	USA-IL	North America	yes		CFSAN
SRR11515020	2012	poultry	Truck	Korea	Korea	Asia	yes		University of Connecticut
SRR11515021	2012	poultry	Truck	Korea	Korea	Asia	yes		University of Connecticut
SRR11515022	2012	poultry	Truck	Korea	Korea	Asia	redundant		University of Connecticut
SRR11515023	2012	poultry	Truck	Korea	Korea	Asia	yes		University of Connecticut
SRR11515024	2012	poultry	Truck	Korea	Korea	Asia	redundant		University of Connecticut
SRR11515025	2012	poultry	Truck	Korea	Korea	Asia	yes		University of Connecticut
SRR11515026	2011	poultry	Retail	Korea	Korea	Asia	redundant		University of Connecticut
SRR11515027	2012	poultry	Truck	Korea	Korea	Asia	redundant		University of Connecticut
SRR11515028	2012	poultry	Slaughter	Korea	Korea	Asia	yes		University of Connecticut
SRR11515029	2012	poultry	Slaughter	Korea	Korea	Asia	yes		University of Connecticut
SRR11515030	2012	poultry	Farm	Korea	Korea	Asia	yes		University of Connecticut
SRR11515031	2017	poultry	Farm	Korea	Korea	Asia	yes		University of Connecticut
SRR11515032	2017	poultry	Farm	Korea	Korea	Asia	redundant		University of Connecticut
SRR11515033	2017	poultry	Farm	Korea	Korea	Asia	redundant		University of Connecticut
SRR11515034	2016	poultry	Farm	Korea	Korea	Asia	yes		University of Connecticut
SRR11515036	2015	poultry	Hatchery	Korea	Korea	Asia	yes		University of Connecticut
SRR11515037	2011	poultry	Retail	Korea	Korea	Asia	yes		University of Connecticut
SRR11515038	2015	poultry	Farm	Korea	Korea	Asia	yes		University of Connecticut
SRR11515039	2015	poultry	Farm	Korea	Korea	Asia	yes		University of Connecticut
SRR11515040	2014	poultry	Farm	Korea	Korea	Asia	yes		University of Connecticut
SRR11515042	2014	poultry	Farm	Korea	Korea	Asia	yes		University of Connecticut
SRR11515043	2013	poultry	Farm	Korea	Korea	Asia	redundant		University of Connecticut
SRR11515044	2013	poultry	Farm	Korea	Korea	Asia	yes		University of Connecticut
SRR11515045	2012	poultry	Farm	Korea	Korea	Asia	redundant		University of Connecticut
SRR11515046	2017	poultry	Farm	Korea	Korea	Asia	redundant		University of Connecticut
SRR11515047	2017	poultry	Hatchery	Korea	Korea	Asia	redundant		University of Connecticut
SRR11515048	2011	poultry	Retail	Korea	Korea	Asia	yes		University of Connecticut
SRR11515049	2017	poultry	Farm	Korea	Korea	Asia	failed		University of Connecticut
SRR11515050	2017	poultry	Farm	Korea	Korea	Asia	redundant		University of Connecticut
SRR11515052	2017	poultry	Farm	Korea	Korea	Asia	redundant		University of Connecticut
SRR11515053	2017	poultry	Farm	Korea	Korea	Asia	failed		University of Connecticut
SRR11515054	2017	poultry	Farm	Korea	Korea	Asia	redundant		University of Connecticut
SRR11515055	2017	poultry	Farm	Korea	Korea	Asia	redundant		University of Connecticut
SRR11515056	2017	poultry	Farm	Korea	Korea	Asia	redundant		University of Connecticut
SRR11515057	2017	poultry	Farm	Korea	Korea	Asia	redundant		University of Connecticut
SRR11515058	2017	poultry	Farm	Korea	Korea	Asia	redundant		University of Connecticut
SRR11515059	2011	poultry	Retail	Korea	Korea	Asia	redundant		University of Connecticut
SRR11515060	2017	poultry	Farm	Korea	Korea	Asia	redundant		University of Connecticut
SRR11515061	2017	poultry	Farm	Korea	Korea	Asia	redundant		University of Connecticut
SRR11515062	2017	poultry	Farm	Korea	Korea	Asia	yes		University of Connecticut
SRR11515063	2017	poultry	Farm	Korea	Korea	Asia	redundant		University of Connecticut
SRR11515064	2017	poultry	Farm	Korea	Korea	Asia	redundant		University of Connecticut
SRR11515065	2017	poultry	Farm	Korea	Korea	Asia	redundant		University of Connecticut
SRR11515066	2017	poultry	Farm	Korea	Korea	Asia	redundant		University of Connecticut
SRR11515067	2017	poultry	Farm	Korea	Korea	Asia	redundant		University of Connecticut
SRR11515068	2017	poultry	Farm	Korea	Korea	Asia	failed		University of Connecticut
SRR11515069	2011	poultry	Farm	Korea	Korea	Asia	yes		University of Connecticut
SRR11515070	2011	poultry	Retail	Korea	Korea	Asia	failed		University of Connecticut
SRR11515072	2011	poultry	Hatchery	Korea	Korea	Asia	redundant		University of Connecticut
SRR11515073	2011	poultry	Slaughter	Korea	Korea	Asia	yes		University of Connecticut
SRR11515074	2010	poultry	Truck	Korea	Korea	Asia	yes		University of Connecticut
SRR11515075	2010	poultry	Slaughter	Korea	Korea	Asia	yes		University of Connecticut
SRR11515076	2010	poultry	Slaughter	Korea	Korea	Asia	redundant		University of Connecticut
SRR11515077	2010	poultry	Slaughter	Korea	Korea	Asia	redundant		University of Connecticut
SRR11515078	2010	poultry	Slaughter	Korea	Korea	Asia	redundant		University of Connecticut
SRR11515079	2010	poultry	Slaughter	Korea	Korea	Asia	redundant		University of Connecticut
SRR11515080	2010	poultry	Slaughter	Korea	Korea	Asia	failed		University of Connecticut
SRR11515081	2011	poultry	Retail	Korea	Korea	Asia	failed		University of Connecticut
SRR11515086	2011	poultry	Slaughter	Korea	Korea	Asia	yes		University of Connecticut
SRR11515087	2011	poultry	Slaughter	Korea	Korea	Asia	redundant		University of Connecticut
SRR11515088	2011	poultry	Slaughter	Korea	Korea	Asia	failed		University of Connecticut
SRR11515089	2011	poultry	Slaughter	Korea	Korea	Asia	failed		University of Connecticut
SRR11515090	2011	poultry	Slaughter	Korea	Korea	Asia	yes		University of Connecticut
SRR11515091	2011	poultry	Slaughter	Korea	Korea	Asia	failed		University of Connecticut
SRR11515092	2010	poultry	Slaughter	Korea	Korea	Asia	failed		University of Connecticut
SRR11515093	2011	poultry	Slaughter	Korea	Korea	Asia	failed		University of Connecticut
SRR11515094	2011	poultry	Retail	Korea	Korea	Asia	yes		University of Connecticut
SRR11515095	2011	poultry	Retail	Korea	Korea	Asia	failed		University of Connecticut
SRR11515097	2011	poultry	Retail	Korea	Korea	Asia	failed		University of Connecticut
SRR11515098	2011	poultry	Retail	Korea	Korea	Asia	failed		University of Connecticut
SRR11515099	2011	poultry	Retail	Korea	Korea	Asia	failed		University of Connecticut
SRR11515100	2011	poultry	Retail	Korea	Korea	Asia	failed		University of Connecticut
SRR11515101	2011	poultry	Retail	Korea	Korea	Asia	failed		University of Connecticut
SRR11515102	2011	poultry	Retail	Korea	Korea	Asia	redundant		University of Connecticut
SRR11515103	2011	poultry	Retail	Korea	Korea	Asia	failed		University of Connecticut
SRR11515104	2011	poultry	Retail	Korea	Korea	Asia	redundant		University of Connecticut
SRR11515105	2011	poultry	Retail	Korea	Korea	Asia	yes		University of Connecticut
SRR11515106	2011	poultry	Retail	Korea	Korea	Asia	failed		University of Connecticut
SRR11515107	2011	poultry	Retail	Korea	Korea	Asia	redundant		University of Connecticut
SRR11515108	2011	poultry	Retail	Korea	Korea	Asia	redundant		University of Connecticut
SRR11515109	2011	poultry	Retail	Korea	Korea	Asia	redundant		University of Connecticut
SRR11515110	2011	poultry	Retail	Korea	Korea	Asia	failed		University of Connecticut
SRR11515111	2011	poultry	Retail	Korea	Korea	Asia	yes		University of Connecticut
SRR11515112	2011	poultry	Retail	Korea	Korea	Asia	failed		University of Connecticut
SRR11515113	2011	poultry	Retail	Korea	Korea	Asia	failed		University of Connecticut
SRR11515114	2011	poultry	Retail	Korea	Korea	Asia	failed		University of Connecticut
SRR11515115	2011	poultry	Retail	Korea	Korea	Asia	failed		University of Connecticut
SRR1157867	2011	seafood	tilapia	China	China	Asia	yes		CFSAN
SRR1157878	2005	other aquatic animals	marine mammal	United States	USA-WA	North America	yes		CFSAN
SRR1157879	2003	other avian	avian	United States	USA-WA	North America	yes		CFSAN
SRR1157898	2004	other avian	avian	United States	USA-WA	North America	yes		CFSAN
SRR1157899	2010	poultry	chicken breast	United States	USA-MN	North America	yes		CFSAN
SRR1157940	2009	poultry	chicken breast	United States	USA-NY	North America	yes		CFSAN
SRR1157942	1986	other avian	avian	United States	USA-WA	North America	yes		CFSAN
SRR1157967	2006	other avian	avian	United States	USA-WA	North America	yes		CFSAN
SRR1157978	2008	other avian	avian	United States	USA-WA	North America	yes		CFSAN
SRR1158023	2004	other avian	avian	United States	USA-WA	North America	distant		CFSAN
SRR1158048	2009	poultry	chicken breast	United States	USA-NY	North America	failed		CFSAN
SRR1158049	2005	other avian	avian	United States	USA-WA	North America	yes		CFSAN
SRR1158158	2003	other aquatic animals	marine mammal	United States	USA-WA	North America	yes		CFSAN
SRR11627942	2019	poultry	Chicken Thighs	United States	USA-IA	North America	yes		FDA-CVM
SRR11654220	2020	poultry	raw intact chicken	United States	USA-OH	North America	redundant		USDA-FSIS
SRR11654227	2020	poultry	raw intact chicken	United States	USA-MN	North America	yes		USDA-FSIS
SRR1171479	2009	poultry	chicken breast	United States	USA-NM	North America	yes		CFSAN
SRR1177234	2004	other animals	cervid	United States	USA-WA	North America	redundant		CFSAN
SRR1177301	2004	other animals	cervid	United States	USA-WA	North America	yes		CFSAN
SRR1177367	2012	poultry	chicken	United States	USA-WA	North America	redundant		CFSAN
SRR1177566	2004	other animals	cervid	United States	USA-WA	North America	redundant		CFSAN
SRR1177580	2004	other avian	avian	United States	USA-WA	North America	yes		CFSAN
SRR1181525	2002	poultry	Chicken breasts	United States	USA-CT	North America	redundant		CFSAN
SRR1181526	2002	poultry	ground turkey	United States	USA-CT	North America	redundant		CFSAN
SRR1181547	2002	poultry	Chicken breasts	United States	USA-CT	North America	redundant		CFSAN
SRR1183748	2008	poultry	chicken-abbatoir-Sporadic	Canada	Canada-Alberta	North America	redundant		PHAC
SRR1183749	2008	poultry	chicken-abbatoir-Sporadic	Canada	Canada-Alberta	North America	yes		PHAC
SRR1183752	2011	poultry	Environmental (Chicken Fluff)-Outbreak	Canada	Canada-Quebec	North America	redundant		PHAC
SRR1183753	2011	poultry	Environmental (Chicken Fluff)-Outbreak	Canada	Canada-Quebec	North America	yes		PHAC
SRR1183754	2009	poultry	chicken	Canada	Canada-Ontario	North America	redundant		PHAC
SRR1183755	2009	poultry	chicken	Canada	Canada-Ontario	North America	yes		PHAC
SRR1183756	2008	poultry	chicken	Canada	Canada-Ontario	North America	yes		PHAC
SRR1183757	2008	poultry	chicken	Canada	Canada-Ontario	North America	yes		PHAC
SRR1183758	2008	poultry	chicken	Canada	Canada-Ontario	North America	redundant		PHAC
SRR1183759	2009	poultry	chicken	Canada	Canada-Ontario	North America	redundant		PHAC
SRR1183760	2009	poultry	chicken	Canada	Canada-Ontario	North America	redundant		PHAC
SRR1183761	2009	poultry	chicken	Canada	Canada-Ontario	North America	redundant		PHAC
SRR1183762	2009	poultry	chicken	Canada	Canada-Ontario	North America	yes		PHAC
SRR1183763	2010	poultry	Broiler	Canada	Canada-Ontario	North America	yes		PHAC
SRR1183765	2011	poultry	Broiler	Canada	Canada-Ontario	North America	redundant		PHAC
SRR1183766	2011	poultry	Broiler	Canada	Canada-Ontario	North America	yes		PHAC
SRR1183767	2006	other animals	Reptile	Canada	Canada-Ontario	North America	yes		PHAC
SRR1183768	2008	other animals	Rodent	Canada	Canada-Ontario	North America	yes		PHAC
SRR1183769	1998	poultry	Animal - Chicken-Environment swab	Canada	Canada-Quebec	North America	yes		PHAC
SRR1183770	1997	poultry	Animal - Chicken-Environment swab	Canada	Canada-Quebec	North America	yes		PHAC
SRR1183771	1997	poultry	Animal - Chicken-Egg	Canada	Canada-Quebec	North America	redundant		PHAC
SRR1183772	2009	poultry	Animal - Chicken-Feces	Canada	Canada-Ontario	North America	redundant		PHAC
SRR1183773	2009	poultry	Animal - Chicken-Cecum	Canada	Canada-Manitoba	North America	yes		PHAC
SRR1183775	2008	poultry	Animal - Chicken-Fluff (hatchery)	Canada	Canada-Ontario	North America	yes		PHAC
SRR1183777	2008	other avian	Animal - Avian	Canada	Canada-Ontario	North America	yes		PHAC
SRR1183779	2010	other avian	Animal - Avian-Yolk sac	Canada	Canada-Manitoba	North America	yes		PHAC
SRR1183782	1998	other avian	Animal - Avian-Environment swab	Canada	Canada-Quebec	North America	yes		PHAC
SRR1183783	1998	other avian	Animal - Avian	Canada	Canada-Quebec	North America	yes		PHAC
SRR1183784	1996	poultry	Animal - Chicken-Litter	Canada	Canada-Ontario	North America	yes		PHAC
SRR1183788	2009	poultry	Animal - Chicken broiler growers	Canada	Canada-Ontario	North America	yes		PHAC
SRR1183789	2009	poultry	Animal - Chicken growers	Canada	Canada-Ontario	North America	redundant		PHAC
SRR1183790	1994	poultry	Food - Turkey	Canada	Canada-Ontario	North America	yes		PHAC
SRR1183791	1994	poultry	Food - Turkey	Canada	Canada-Ontario	North America	yes		PHAC
SRR1183792	2012	other animals	Animal - Rodent	Canada	Canada-Alberta	North America	yes		PHAC
SRR1183793	1997	other avian	Animal - Avian	Canada	Canada-British Columbia	North America	yes		PHAC
SRR1183794	1996	other avian	Animal - Avian	Canada	Canada-British Columbia	North America	yes		PHAC
SRR1183795	1998	poultry	Animal - Chicken	Canada	Canada-Ontario	North America	yes		PHAC
SRR1183797	1993	poultry	Animal - Chicken	Canada	Canada-Ontario	North America	yes		PHAC
SRR1183799	1998	poultry	Animal - Chicken-Environment swab	Canada	Canada-Quebec	North America	yes		PHAC
SRR1183800	2009	poultry	Animal - Chicken-Fluff	Canada	Canada-Ontario	North America	redundant		PHAC
SRR1183801	2009	poultry	Animal - Chicken brooder	Canada	Canada-Ontario	North America	redundant		PHAC
SRR1183802	2009	poultry	Animal - Chicken-Fluff	Canada	Canada-Newfoundland	North America	yes		PHAC
SRR1183803	2008	poultry	Animal - Chicken Broiler	Canada	Canada-Ontario	North America	yes		PHAC
SRR1183804	2009	water	Environment - Water-River	Canada	Canada-Ontario	North America	yes		PHAC
SRR1183807	2009	poultry	Animal - Chicken	Canada	Canada-British Columbia	North America	redundant		PHAC
SRR1183809	2009	poultry	Animal - Chicken	Canada	Canada-British Columbia	North America	redundant		PHAC
SRR1183810	2008	poultry	Animal - Chicken	Canada	Canada-British Columbia	North America	yes		PHAC
SRR1183811	2009	poultry	Animal - Chicken	Canada	Canada-Ontario	North America	yes		PHAC
SRR1183814	2008	poultry	Animal - Chicken	Canada	Canada-Ontario	North America	yes		PHAC
SRR1183815	2009	poultry	Animal - Chicken	Canada	Canada-Quebec	North America	redundant		PHAC
SRR1183831	2011	poultry	ANIMAL-chicken	Canada	Canada-British Columbia	North America	yes		PHAC
SRR1183832	2010	poultry	ANIMAL-chicken	Canada	Canada-Ontario	North America	yes		PHAC
SRR1183835	2010	poultry	ANIMAL-chicken	Canada	Canada-Alberta	North America	redundant		PHAC
SRR1183836	2010	poultry	ANIMAL-chicken	Canada	Canada-Alberta	North America	yes		PHAC
SRR1183846	2010	poultry	ANIMAL-chicken	Canada	Canada-British Columbia	North America	redundant		PHAC
SRR1183856	2011	poultry	ANIMAL-chicken	Canada	Canada-Alberta	North America	yes		PHAC
SRR1183861	2011	poultry	ANIMAL-chicken	Canada	Canada-British Columbia	North America	redundant		PHAC
SRR1183864	2010	poultry	ANIMAL-chicken	Canada	Canada-British Columbia	North America	redundant		PHAC
SRR1183867	2012	poultry	ANIMAL-chicken	Canada	Canada-Ontario	North America	redundant		PHAC
SRR1183869	2010	poultry	ANIMAL-chicken	Canada	Canada-Ontario	North America	redundant		PHAC
SRR1183881	2009	poultry	ANIMAL-chicken	Canada	Canada-Ontario	North America	redundant		PHAC
SRR1183882	2009	poultry	ANIMAL-chicken	Canada	Canada-Ontario	North America	yes		PHAC
SRR1183885	2008	poultry	ANIMAL-chicken	Canada	Canada-Ontario	North America	yes		PHAC
SRR1183886	2010	poultry	ANIMAL-chicken	Canada	Canada-Ontario	North America	yes		PHAC
SRR1183887	2010	poultry	ANIMAL-chicken	Canada	Canada-Ontario	North America	yes		PHAC
SRR1183888	2010	poultry	ANIMAL-chicken	Canada	Canada-Ontario	North America	yes		PHAC
SRR1183902	2011	poultry	ANIMAL-chicken	Canada	Canada-Nova Scotia	North America	yes		PHAC
SRR1183903	2011	poultry	ANIMAL-chicken	Canada	Canada-Ontario	North America	yes		PHAC
SRR1183904	2011	poultry	ANIMAL-chicken	Canada	Canada-British Columbia	North America	redundant		PHAC
SRR1183905	2011	poultry	ANIMAL-chicken	Canada	Canada-British Columbia	North America	redundant		PHAC
SRR1183910	2012	poultry	ANIMAL-chicken	Canada	Canada-Ontario	North America	redundant		PHAC
SRR1183911	2012	poultry	ANIMAL-chicken	Canada	Canada-Ontario	North America	redundant		PHAC
SRR1183914	2012	poultry	ANIMAL-chicken	Canada	Canada-Ontario	North America	yes		PHAC
SRR1185800	2012	poultry	CHICKEN BREASTS	United States	USA-NY	North America	yes		FNE
SRR1186219	2011	poultry	Chick Feces	United States	USA-MN	North America	redundant		Minnesota Dept. of Health
SRR1186320	2013	poultry	Whole chicken breast	United States	USA-AL	North America	yes		Arizona State Public Health Lab
SRR1186340	2013	poultry	Boneless skinless chicken breast	United States	USA-FL	North America	redundant		Arizona State Public Health Lab
SRR1186369	2013	poultry	Chicken breast tenderloins	United States	USA-FL	North America	yes		Arizona State Public Health Lab
SRR1188462	2011	poultry	egg farm-left belt	United States	USA-MN	North America	yes		Minnesota Dept. of Health
SRR11892800	2019	other animals	Feces (Canis lupus familiaris)	Canada	Canada	North America	failed		CFSAN
SRR11901857	2019	other animals	Feces (Canis lupus familiaris)	Canada	Canada	North America	yes		CFSAN
SRR1195697	2013	poultry	Chicken breast tenderloins	United States	USA-FL	North America	yes		Florida Dept. of Health
SRR1201356	2013	poultry	Boneless skinless chicken breast	United States	USA-AL	North America	yes		CFSAN
SRR12026409	2020	poultry	comminuted chicken	United States	USA-CA	North America	yes		USDA-FSIS
SRR1207440	2005	poultry	chicken	United States	USA-VA	North America	redundant		CFSAN
SRR1207460	2005	poultry	chicken	United States	USA-VA	North America	redundant		CFSAN
SRR1207461	2005	poultry	chicken	United States	USA-VA	North America	redundant		CFSAN
SRR1207468	2005	poultry	chicken	United States	USA-VA	North America	yes		CFSAN
SRR1207483	2006	poultry	chicken	United States	USA-VA	North America	redundant		CFSAN
SRR1207551	2005	poultry	chicken	United States	USA-VA	North America	redundant		CFSAN
SRR12097291	2020	poultry	raw intact chicken	United States	USA-NH	North America	yes		USDA-FSIS
SRR12188908	2020	poultry	comminuted chicken	United States	USA-IL	North America	yes		USDA-FSIS
SRR1220713	2002	poultry	Chicken breasts	United States	USA-MD	North America	yes		CFSAN
SRR1220722	2002	poultry	ground turkey	United States	USA-MD	North America	redundant		CFSAN
SRR1220732	2002	poultry	ground turkey	United States	USA-MD	North America	yes		CFSAN
SRR1220744	2002	poultry	Chicken breasts	United States	USA-MD	North America	redundant		CFSAN
SRR1220800	2002	poultry	ground turkey	United States	USA-MD	North America	yes		CFSAN
SRR1238795	2006	poultry	chicken carcass	United States	USA-MN	North America	distant		CFSAN
SRR1257292	2013	seafood	scarlet snapper	Indonesia	Indonesia	Asia	yes		CFSAN
SRR1272515	2009	poultry	chicken breast	United States	USA-NY	North America	yes		CFSAN
SRR1299423	2002	poultry	ground turkey	United States	USA-MD	North America	redundant		CFSAN
SRR1300645	2004	poultry	chicken breast	United States	USA-CT	North America	yes		CFSAN
SRR1346267	2011	other animals	frz rabbits	China	China	Asia	yes		CFSAN
SRR13681353	2010	poultry	raw chicken - Innodis	Mauritius	Mauritius	Africa	redundant	domestic poultry in Mauritius, 2010K-0319	University of Georgia
SRR13681354	2010	poultry	raw chicken	Mauritius	Mauritius	Africa	redundant	domestic poultry in Mauritius, 2010K-0318	University of Georgia
SRR13681355	2010	poultry	raw chicken	Mauritius	Mauritius	Africa	yes	domestic poultry in Mauritius, 2010K-0317	University of Georgia
SRR13681356	2010	poultry	raw chicken - Prodigal	Mauritius	Mauritius	Africa	redundant	domestic poultry in Mauritius, 2010K-0316	University of Georgia
SRR13681357	2010	poultry	raw chicken	Mauritius	Mauritius	Africa	yes	domestic poultry in Mauritius, 2010K-0358	University of Georgia
SRR13681358	2010	poultry	chicken - Chantecler	Mauritius	Mauritius	Africa	redundant	domestic poultry in Mauritius, 2010K-0337	University of Georgia
SRR13681359	2010	poultry	chicken - Prodigal	Mauritius	Mauritius	Africa	redundant	domestic poultry in Mauritius, 2010K-0327	University of Georgia
SRR13681360	2010	poultry	raw chicken - Prodigal	Mauritius	Mauritius	Africa	redundant	domestic poultry in Mauritius, 2010K-0326	University of Georgia
SRR1501472	2007	other aquatic animals	Sea lion (rectal - swab)	United States	USA-AK	North America	yes		CFSAN
SRR1501704	2007	other animals	Mule deer (feces)	United States	USA-WA	North America	redundant		CFSAN
SRR1501708	2007	other animals	Mule deer (feces)	United States	USA-WA	North America	yes		CFSAN
SRR1503325	2010	other animals	rabbit, whole, skinless, bone in	China	China	Asia	yes		CFSAN
SRR1532570	2009	human	Human	United States	USA	North America	yes	US SE survey	WUGSC
SRR1532571	2009	human	Human	United States	USA	North America	yes	US SE survey	WUGSC
SRR1532572	2008	human	Human blood	Thailand	Thailand	Asia	yes	US SE survey	WUGSC
SRR1532573	2008	human	Human feces	Thailand	Thailand	Asia	yes	US SE survey	WUGSC
SRR1532574	2008	human	Human blood	Thailand	Thailand	Asia	yes	US SE survey	WUGSC
SRR1532576	2010	human	Human blood	Mauritius	Mauritius	Africa	redundant	US SE survey	WUGSC
SRR1532577	2010	human	Human feces	Mauritius	Mauritius	Africa	yes	US SE survey	WUGSC
SRR1532578	2010	human	Human	United States	USA	North America	yes	US SE survey	WUGSC
SRR1532580	2008	human	Stool	Thailand	Thailand	Asia	yes		WUGSC
SRR1532581	2008	human	Human blood	Thailand	Thailand	Asia	yes	US SE survey	WUGSC
SRR1532583	2009	human	Human	United States	USA	North America	yes	US SE survey	WUGSC
SRR1532706	2008	human	Human feces	Thailand	Thailand	Asia	yes	US SE survey	WUGSC
SRR1532707	2010	human	Human	United States	USA	North America	yes	US SE survey	WUGSC
SRR1532708	1954	human	Human feces	United States	USA	North America	yes	US SE survey	WUGSC
SRR1532710	1975	human	Human feces	United States	USA	North America	yes	US SE survey	WUGSC
SRR1532712	1984	human	Human urine	United States	USA	North America	yes	US SE survey	WUGSC
SRR1532715	2009	human	Human	Uganda	Uganda	Africa	yes	US SE survey	WUGSC
SRR1532717	2009	human	Human	Uganda	Uganda	Africa	yes	US SE survey	WUGSC
SRR1532719	2008	human	Human blood	Thailand	Thailand	Asia	yes	US SE survey	WUGSC
SRR1532721	2008	human	Human blood	Thailand	Thailand	Asia	yes	US SE survey	WUGSC
SRR1532723	2008	human	Blood	Thailand	Thailand	Asia	yes		WUGSC
SRR1532724	2008	human	Human feces	Thailand	Thailand	Asia	redundant	US SE survey	WUGSC
SRR1532725	2010	human	Human feces	Mauritius	Mauritius	Africa	redundant	US SE survey	WUGSC
SRR1532726	2008	human	Human feces	United States	USA	North America	yes	US SE survey	WUGSC
SRR1532727	2008	human	Human blood	Thailand	Thailand	Asia	yes	US SE survey	WUGSC
SRR1532728	2008	human	Blood	Thailand	Thailand	Asia	yes		WUGSC
SRR1532729	2008	human	Human blood	Thailand	Thailand	Asia	yes	US SE survey	WUGSC
SRR1532730	2008	human	Human feces	Thailand	Thailand	Asia	yes	US SE survey	WUGSC
SRR1532732	1998	human	Human blood	United States	USA	North America	yes	US SE survey	WUGSC
SRR1532733	2009	human	Human	United States	USA	North America	yes	US SE survey	WUGSC
SRR1532734	2008	human	Stool	Thailand	Thailand	Asia	yes		WUGSC
SRR1532737	2010	human	Human brain abscess	Mauritius	Mauritius	Africa	yes	US SE survey	WUGSC
SRR1534818	2014	other animals	snake feces	United States	USA-MN	North America	yes		CFSAN
SRR1536806	2010	human	Human	United States	USA	North America	yes	US SE survey	WUGSC
SRR1536808	2004	human	Human	United States	USA	North America	yes	US SE survey	WUGSC
SRR1536811	1996	human	Human urine	United States	USA	North America	yes	US SE survey	WUGSC
SRR1536812	2006	poultry	Young chicken rinse	United States	USA	North America	redundant		WUGSC
SRR1536813	2005	other animals	Diagnostic	United States	USA	North America	failed		WUGSC
SRR1536814	2004	other animals	Diagnostic	United States	USA	North America	failed		WUGSC
SRR1536815	2005	other animals	Diagnostic	United States	USA	North America	yes		WUGSC
SRR1536816	2010	human	Human feces	United States	USA	North America	yes	US SE survey	WUGSC
SRR1536821	2004	other animals	Diagnostic	United States	USA	North America	redundant		WUGSC
SRR1536827	2001	poultry	Slaughter	United States	USA	North America	yes		WUGSC
SRR1536828	2005	poultry	Young chicken rinse	United States	USA	North America	redundant		WUGSC
SRR1536830	1993	other aquatic animals	Kidney	United States	USA-CA	North America	failed		WUGSC
SRR1536831	1998	other aquatic animals	Abdomen	United States	USA-CA	North America	failed		WUGSC
SRR1536834	1998	other aquatic animals	Abdomen	United States	USA-CA	North America	yes		WUGSC
SRR1536837	2008	other aquatic animals	brain, pleura	United States	USA-CA	North America	yes		WUGSC
SRR1544535	2007	poultry	Ground chicken	United States	USA	North America	redundant		WUGSC
SRR1544538	1993	other aquatic animals	Lung	United States	USA-CA	North America	failed		WUGSC
SRR1544539	2008	other aquatic animals	brain, pleura	United States	USA-CA	North America	failed		WUGSC
SRR1544540	2005	human	Human	United States	USA	North America	yes	US SE survey	WUGSC
SRR1544542	2009	human	Human blood	United States	USA	North America	yes	US SE survey	WUGSC
SRR1544544	1999	poultry	Slaughter	United States	USA	North America	yes		WUGSC
SRR1544546	2010	human	Human feces	United States	USA	North America	yes	US SE survey	WUGSC
SRR1544548	1976	human	Stool	Saudi Arabia	Saudi Arabia	Asia	yes		WUGSC
SRR1544552	1993	other aquatic animals	Liver	United States	USA-CA	North America	failed		WUGSC
SRR1544554	2002	other animals	gut	United States	USA-CA	North America	failed		WUGSC
SRR1544555	2005	other aquatic animals	uterine	United States	USA-CA	North America	failed		WUGSC
SRR1544556	2007	other aquatic animals	brain	United States	USA-CA	North America	failed		WUGSC
SRR1544557	2008	other aquatic animals	abscess, liver	United States	USA-CA	North America	failed		WUGSC
SRR1544558	2004	human	Human feces	United States	USA	North America	yes	US SE survey	WUGSC
SRR1544559	2002	human	Human blood	United States	USA	North America	yes	US SE survey	WUGSC
SRR1544563	2002	poultry	Egg yolks	United States	USA-NE	North America	redundant		WUGSC
SRR1544565	2010	poultry	Young Chicken carcass rinse	United States	USA	North America	yes		WUGSC
SRR1544566	1993	other aquatic animals	Kidney	United States	USA-CA	North America	yes		WUGSC
SRR1544569	2010	human	Human	United States	USA	North America	yes	US SE survey	WUGSC
SRR1544570	2010	human	Human	United States	USA	North America	yes	US SE survey	WUGSC
SRR1544573	1993	other aquatic animals	Liver	United States	USA-CA	North America	redundant		WUGSC
SRR1544575	2002	other animals	gut	United States	USA-CA	North America	yes		WUGSC
SRR1544576	2005	other aquatic animals	uterine	United States	USA-CA	North America	yes		WUGSC
SRR1544577	2008	other aquatic animals	abscess, liver	United States	USA-CA	North America	yes		WUGSC
SRR1544578	2011	other aquatic animals	Urine	United States	USA-CA	North America	failed		WUGSC
SRR1544579	2001	human	Human blood	United States	USA	North America	yes	US SE survey	WUGSC
SRR1544581	1993	other aquatic animals	Lung	United States	USA-CA	North America	redundant		WUGSC
SRR1544582	2011	other aquatic animals	Urine	United States	USA-CA	North America	yes		WUGSC
SRR1544583	2007	other aquatic animals	brain	United States	USA-CA	North America	yes		WUGSC
SRR1556074	2004	poultry	chicken breast	United States	USA-GA	North America	redundant		CFSAN
SRR1562662	2014	seafood	shrimp raw	Bangladesh	Bangladesh	Asia	yes		CFSAN
SRR1573131	2007	other avian	avian	United States	USA-WA	North America	yes		CFSAN
SRR1573562	2004	poultry	chicken breast	United States	USA-MD	North America	yes		CFSAN
SRR1574303	2003	other animals	Bearded Dragon Feces	United States	USA-MN	North America	yes		CFSAN
SRR1575959	2011	poultry	frozen liquid egg	United States	USA-GA	North America	redundant		CFSAN
SRR1576562	2003	other avian	Avian Feces	United States	USA-MN	North America	yes		CFSAN
SRR1576563	2003	other avian	Avian Feces	United States	USA-MN	North America	redundant		CFSAN
SRR1578435	2003	other avian	avian liver	United States	USA-MN	North America	distant		CFSAN
SRR1593392	2011	seafood	frz shrimp	Bangladesh	Bangladesh	Asia	yes		CFSAN
SRR1593413	2011	seafood	frz shrimp	Bangladesh	Bangladesh	Asia	redundant		CFSAN
SRR1609683	2005	poultry	chicken breast	United States	USA-MN	North America	redundant		CFSAN
SRR1631182	2005	poultry	chicken breast	United States	USA-MD	North America	redundant		CFSAN
SRR1631183	2005	poultry	ground turkey	United States	USA-MD	North America	redundant		CFSAN
SRR1631184	2005	poultry	chicken breast	United States	USA-MD	North America	yes		CFSAN
SRR1633488	2014	poultry	frozen chicken product	United States	USA-MN	North America	redundant		CFSAN
SRR1633490	2010	other animals	frozen rabbit	China	China	Asia	yes		CFSAN
SRR1633497	2014	poultry	frozen chicken product	United States	USA-MN	North America	redundant		CFSAN
SRR1633501	2014	poultry	frozen chicken product	United States	USA-MN	North America	redundant		CFSAN
SRR1633504	2014	poultry	frozen chicken product	United States	USA-MN	North America	redundant		CFSAN
SRR1633511	2014	poultry	frozen chicken product	United States	USA-MN	North America	redundant		CFSAN
SRR1633521	2014	poultry	frozen chicken product	United States	USA-MN	North America	yes		CFSAN
SRR1633522	2014	poultry	frozen chicken product	United States	USA-MN	North America	redundant		CFSAN
SRR1633526	2014	poultry	frozen chicken product	United States	USA-MN	North America	redundant		CFSAN
SRR1633534	2014	poultry	frozen chicken product	United States	USA-MN	North America	redundant		CFSAN
SRR1633539	2014	poultry	frozen chicken product	United States	USA-MN	North America	redundant		CFSAN
SRR1633540	2014	poultry	frozen chicken product	United States	USA-MN	North America	redundant		CFSAN
SRR1633553	2014	poultry	frozen chicken product	United States	USA-MN	North America	redundant		CFSAN
SRR1633846	2014	poultry	frozen chicken product	United States	USA-MN	North America	redundant		CFSAN
SRR1633854	2014	poultry	frozen chicken product	United States	USA-MN	North America	yes		CFSAN
SRR1633876	2001	seafood	frozen shrimp	China	China	Asia	yes		CFSAN
SRR1638449	2014	poultry	frozen chicken product	United States	USA-MN	North America	yes		CFSAN
SRR1638862	2011	poultry	frozen liquid egg	United States	USA-GA	North America	redundant		CFSAN
SRR1638891	2011	poultry	frozen liquid egg	United States	USA-GA	North America	redundant		CFSAN
SRR1646529	2010	seafood	frozen swai fillets	Vietnam	Viet Nam	Asia	yes		CFSAN
SRR1646583	2005	poultry	chicken breast	United States	USA-CT	North America	redundant		CFSAN
SRR1646946	2005	poultry	chicken breast	United States	USA-CT	North America	redundant		CFSAN
SRR1653366	2004	seafood	imitation crab meat	China	China	Asia	yes		CFSAN
SRR1660418	2012	other avian	seagull	United States	USA-VA	North America	yes		CFSAN
SRR1686480	2001	poultry	chicken	United States	USA	North America	redundant		U.S. Department of Agriculture
SRR1686482	2005	poultry	Young chicken rinse	United States	USA	North America	redundant		U.S. Department of Agriculture
SRR1686483	2007	poultry	ground chicken	United States	USA	North America	yes		U.S. Department of Agriculture
SRR1686487	1998	poultry	chicken	United States	USA	North America	yes		U.S. Department of Agriculture
SRR1686531	2004	other animals	Reptile	United States	USA	North America	yes		U.S. Department of Agriculture
SRR1686604	1999	poultry	chicken	United States	USA	North America	redundant		U.S. Department of Agriculture
SRR1686605	2006	poultry	Young chicken rinse	United States	USA	North America	yes		U.S. Department of Agriculture
SRR1686606	2005	other animals	Wild mammal	United States	USA	North America	redundant		U.S. Department of Agriculture
SRR1686612	2002	poultry	Egg yolks	United States	USA	North America	yes		U.S. Department of Agriculture
SRR1686645	2004	other animals	Deer	United States	USA	North America	redundant		U.S. Department of Agriculture
SRR1693286	2001	seafood	whisker fish	Vietnam	Viet Nam	Asia	failed		CFSAN
SRR1695748	2012	poultry	whole egg	United States	USA-IN	North America	yes		CFSAN
SRR1695754	2012	poultry	egg yolks	United States	USA-NJ	North America	redundant		CFSAN
SRR1695755	2012	poultry	whole egg	United States	USA-MN	North America	yes		CFSAN
SRR1695756	2012	poultry	egg yolks	United States	USA-IA	North America	yes		CFSAN
SRR1695757	2012	poultry	whole egg	United States	USA-AL	North America	redundant		CFSAN
SRR1695761	2012	poultry	whole egg	United States	USA-NJ	North America	yes		CFSAN
SRR1695762	2012	poultry	egg yolks	United States	USA-NJ	North America	failed		CFSAN
SRR1695764	2012	poultry	egg yolks	United States	USA-NJ	North America	yes		CFSAN
SRR1695770	2012	poultry	whole egg	United States	USA-NJ	North America	yes		CFSAN
SRR1698204	2003	poultry	chicken breast	United States	USA-MD	North America	yes		CFSAN
SRR1713640	2003	poultry	ground turkey	United States	USA-MD	North America	yes		CFSAN
SRR1713646	2003	poultry	chicken breast	United States	USA-MD	North America	failed		CFSAN
SRR1720754	2012	poultry	egg yolks	United States	USA-AL	North America	redundant		CFSAN
SRR1732585	2011	poultry	frozen liquid egg	United States	USA-GA	North America	yes		CFSAN
SRR1743998	2004	seafood	shrimp	Ecuador	Ecuador	South America	failed		CFSAN
SRR1745577	2012	poultry	egg yolks	United States	USA-IA	North America	yes		CFSAN
SRR1745591	2012	poultry	whole egg	United States	USA-NH	North America	failed		CFSAN
SRR1745625	2009	seafood	scad, fzn wild caught (fish)	China	China	Asia	yes		CFSAN
SRR1752737	2012	poultry	yolk sac from ovary from a hen in egg production	United States	USA	North America	yes		CFSAN
SRR1752814	2004	other avian	avian	United States	USA	North America	yes		CFSAN
SRR1752882	2005	poultry	chicken breast	United States	USA-MD	North America	yes		CFSAN
SRR1752887	2005	poultry	chicken breast	United States	USA-MD	North America	redundant		CFSAN
SRR1763807	2012	poultry	broiler chicken	Belgium	Belgium	Europe	yes		CFSAN
SRR1763820	2009	other animals	rabbit	Belgium	Belgium	Europe	yes		CFSAN
SRR1763821	2010	other avian	duck	Belgium	Belgium	Europe	yes		CFSAN
SRR1763827	2013	other animals	cervid	Belgium	Belgium	Europe	yes		CFSAN
SRR1763830	2014	feed	feed	Belgium	Belgium	Europe	yes		CFSAN
SRR1763865	2007	poultry	chicken	Belgium	Belgium	Europe	yes		CFSAN
SRR1774053	2012	poultry	product-eggs-raw-whites	United States	USA-NY	North America	redundant		CFSAN
SRR1774059	2012	poultry	product-eggs-raw-whole	United States	USA-NY	North America	yes		CFSAN
SRR1774102	2012	poultry	product-eggs-raw-whole	United States	USA-NJ	North America	yes		CFSAN
SRR1777668	2005	poultry	chicken breast	United States	USA-TN	North America	yes		CFSAN
SRR1783172	2001	seafood	whisker fish	Vietnam	Viet Nam	Asia	yes		CFSAN
SRR1783182	2003	poultry	chicken breast	United States	USA-MD	North America	yes		CFSAN
SRR1791272	2005	poultry	chicken breast	United States	USA-NM	North America	yes		CFSAN
SRR1791289	2005	poultry	chicken breast	United States	USA-NM	North America	redundant		CFSAN
SRR1792725	2010	seafood	frozen farm raised golden pompano whole round	Taiwan	Taiwan, China	Asia	yes		CFSAN
SRR1793258	2006	poultry	chicken breast	United States	USA-CA	North America	yes		CFSAN
SRR1801551	2006	poultry	chicken breast	United States	USA-CO	North America	redundant		CFSAN
SRR1805577	2006	poultry	chicken breast	United States	USA-GA	North America	yes		CFSAN
SRR1810569	2014	poultry	chicken	United States	USA-MN	North America	failed		CFSAN
SRR1812801	2012	poultry	product-eggs-raw-yolks	United States	USA-NJ	North America	yes		CFSAN
SRR1812826	2012	poultry	product egg raw white	United States	USA-UT	North America	yes		CFSAN
SRR1812866	2012	poultry	product-eggs-raw-yolks	United States	USA-NY	North America	yes		CFSAN
SRR1822299	2006	poultry	chicken breast	United States	USA-GA	North America	redundant		CFSAN
SRR1823687	2006	poultry	chicken breast	United States	USA-CT	North America	failed		CFSAN
SRR1849400	2008	other animals	feline	United States	USA	North America	failed		CFSAN
SRR1861661	2014	poultry	chicken	United States	USA-CA	North America	yes		CFSAN
SRR1908950	2014	poultry	chicken	United States	USA-AZ	North America	yes		CFSAN
SRR1910755	2006	poultry	chicken breast	United States	USA-GA	North America	failed		CFSAN
SRR1910756	2006	poultry	chicken breast	United States	USA-GA	North America	yes		CFSAN
SRR1916371	2006	poultry	chicken breast	United States	USA-GA	North America	redundant		CFSAN
SRR1917445	2007	seafood	oyster	United States	USA	North America	yes		CFSAN
SRR1917494	2006	other animals	frz rabbits	China	China	Asia	yes		CFSAN
SRR1923641	2006	poultry	chicken breast	United States	USA-MD	North America	yes		CFSAN
SRR1946883	2006	poultry	chicken breast	United States	USA-TN	North America	yes		CFSAN
SRR1947012	2006	poultry	chicken breast	United States	USA-TN	North America	redundant		CFSAN
SRR1947031	2002	poultry	quail	Canada	Canada	North America	yes		CFSAN
SRR1952941	2012	poultry	product-eggs-raw-yolks	United States	USA-GA	North America	redundant		CFSAN
SRR1952942	2012	poultry	product-eggs-raw-yolks	United States	USA-IA	North America	yes		CFSAN
SRR1955481	2012	poultry	product-eggs-raw-yolks	United States	USA-AL	North America	redundant		CFSAN
SRR1957842	2014	human	human	United Kingdom	UK-Midlands and East of England	Europe	redundant	outbreaks linked to eggs in Europe	GBRU
SRR1957863	2014	human	human	United Kingdom	UK-London	Europe	yes	outbreaks linked to eggs in Europe	GBRU
SRR1957877	2014	human	human	United Kingdom	UK-London	Europe	redundant	outbreaks linked to eggs in Europe	GBRU
SRR1958325	2014	human	human	United Kingdom	UK-Midlands and East of England	Europe	yes	outbreaks linked to eggs in Europe	GBRU
SRR1958895	2014	poultry	chicken	United States	USA-CA	North America	failed		CFSAN
SRR1965679	2014	human	human	United Kingdom	UK-South of England	Europe	redundant	outbreaks linked to eggs in Europe	GBRU
SRR1966200	2015	human	human	United Kingdom	UK-North of England	Europe	yes	outbreaks linked to eggs in Europe	GBRU
SRR1966625	2014	human	human	United Kingdom	UK-North of England	Europe	redundant	outbreaks linked to eggs in Europe	GBRU
SRR1966697	2015	human	human	United Kingdom	UK-North of England	Europe	redundant	outbreaks linked to eggs in Europe	GBRU
SRR1967038	2014	human	human	United Kingdom	UK-South of England	Europe	redundant	outbreaks linked to eggs in Europe	GBRU
SRR1967170	2014	human	human	United Kingdom	UK-Wales	Europe	redundant	outbreaks linked to eggs in Europe	GBRU
SRR1968584	2014	human	human	United Kingdom	UK-London	Europe	redundant	outbreaks linked to eggs in Europe	GBRU
SRR1968931	2014	human	human	United Kingdom	UK-None	Europe	yes	outbreaks linked to eggs in Europe. Phage type: PT14b	GBRU
SRR1969416	2014	human	human	United Kingdom	UK-South of England	Europe	redundant	outbreaks linked to eggs in Europe	GBRU
SRR1969713	2014	human	human	United Kingdom	UK-None	Europe	redundant	outbreaks linked to eggs in Europe	GBRU
SRR1969891	2014	human	human	United Kingdom	UK-None	Europe	redundant	outbreaks linked to eggs in Europe	GBRU
SRR1969951	2014	human	human	United Kingdom	UK-North of England	Europe	redundant	outbreaks linked to eggs in Europe	GBRU
SRR1970226	2014	human	human	United Kingdom	UK-North of England	Europe	redundant	outbreaks linked to eggs in Europe	GBRU
SRR1973697	2014	poultry	chicken	United States	USA-CA	North America	yes		CFSAN
SRR1974084	2006	poultry	chicken breast	United States	USA-MD	North America	redundant		CFSAN
SRR1982134	2003	water	river water	United States	USA-FL	North America	yes		CFSAN
SRR1995504	2014	poultry	chicken	Canada	Canada-British Columbia	North America	failed		CFSAN
SRR1996178	2014	poultry	chicken	United States	USA-CA	North America	failed		CFSAN
SRR1996185	2007	other animals	frozen rabbits	China	China	Asia	yes		CFSAN
SRR1997802	2014	poultry	chicken	United States	USA-OR	North America	yes		CFSAN
SRR1997821	2012	poultry	product-eggs-raw-whole	United States	USA-NJ	North America	yes		CFSAN
SRR1997822	2012	poultry	product-eggs-raw-yolks	United States	USA-NJ	North America	yes		CFSAN
SRR1997823	2012	poultry	product-eggs-raw-yolks	United States	USA-IN	North America	yes		CFSAN
SRR1997824	2012	poultry	product egg raw whole	United States	USA-OH	North America	yes		CFSAN
SRR1997825	2012	poultry	product egg raw whole	United States	USA-MI	North America	yes		CFSAN
SRR1997826	2012	poultry	product-eggs-raw-yolks	United States	USA-WA	North America	redundant		CFSAN
SRR1997832	2012	poultry	product egg raw white	United States	USA-CA	North America	yes		CFSAN
SRR1997833	2012	poultry	product-eggs-raw-yolks	United States	USA-NY	North America	failed		CFSAN
SRR1998946	2009	human	stool	Argentina	Argentina-Neuqun	South America	failed		CFSAN
SRR1998947	2008	human	stool	Argentina	Argentina-Santa Fe	South America	yes		CFSAN
SRR2002487	2006	poultry	chicken breast	United States	USA-MN	North America	redundant		CFSAN
SRR2015661	2009	water	water	Mexico	Mexico-Sinaloa	North America	yes		CFSAN
SRR2017884	2007	poultry	chicken breast	United States	USA-NY	North America	redundant		CFSAN
SRR2039250	2014	poultry	chicken	United States	USA-OR	North America	redundant		CFSAN
SRR2043280	2014	poultry	chicken	United States	USA-OR	North America	failed		CFSAN
SRR2047291	2006	poultry	chicken breast	United States	USA-MN	North America	redundant		CFSAN
SRR2047311	2014	poultry	chicken	United States	USA-OR	North America	yes		CFSAN
SRR2054614	2007	poultry	chicken breast	United States	USA-NM	North America	yes		CFSAN
SRR2054615	2007	poultry	chicken breast	United States	USA-NM	North America	redundant		CFSAN
SRR2070984	2007	poultry	chicken breast	United States	USA-TN	North America	yes		CFSAN
SRR2075011	2012	poultry	product-eggs-raw-yolks	United States	USA-NY	North America	yes		CFSAN
SRR2075048	2012	poultry	product-eggs-raw-yolks	United States	USA-NJ	North America	yes		CFSAN
SRR2075066	2012	poultry	product egg raw white	United States	USA-IA	North America	failed		CFSAN
SRR2075104	2012	poultry	product egg raw whole	United States	USA-MN	North America	redundant		CFSAN
SRR2075298	2012	poultry	product-eggs-raw-yolks	United States	USA-TX	North America	yes		CFSAN
SRR2078917	2012	poultry	product-eggs-raw-yolks	United States	USA-NE	North America	yes		CFSAN
SRR2085788	2009	other animals	frz rabbits	China	China	Asia	failed		CFSAN
SRR2086559	2008	poultry	pet treat chicken breast strip	China	China	Asia	failed		CFSAN
SRR2086968	2012	poultry	product-eggs-raw-yolks	United States	USA-GA	North America	redundant		CFSAN
SRR2086988	2012	poultry	product egg raw whole	United States	USA-NE	North America	redundant		CFSAN
SRR2086993	2012	poultry	product-eggs-raw-whites	United States	USA-NY	North America	yes		CFSAN
SRR2086994	2012	poultry	product-eggs-raw-whole	United States	USA-GA	North America	failed		CFSAN
SRR2088723	2015	poultry	frozen raw stuffed chicken product	United States	USA-MN	North America	yes		CFSAN
SRR2088724	2015	poultry	frozen raw stuffed chicken product	United States	USA-MN	North America	failed		CFSAN
SRR2088728	2015	poultry	frozen raw stuffed chicken product	United States	USA-MN	North America	redundant		CFSAN
SRR2088729	2015	poultry	frozen raw stuffed chicken product	United States	USA-MN	North America	redundant		CFSAN
SRR2088730	2015	poultry	frozen raw stuffed chicken product	United States	USA-MN	North America	redundant		CFSAN
SRR2088731	2015	poultry	frozen raw stuffed chicken product	United States	USA-MN	North America	yes		CFSAN
SRR2088898	2014	poultry	Raw egg	Belgium	Belgium-Wallonia	Europe	failed		Scientific Institute of Public Health (WIV-ISP)
SRR2096550	2015	poultry	frozen raw stuffed chicken product	United States	USA-MN	North America	redundant		CFSAN
SRR2096607	2014	other animals	mink lung	United States	USA-MN	North America	yes		CFSAN
SRR2102430	2015	poultry	frozen raw stuffed chicken product	United States	USA-MN	North America	redundant		CFSAN
SRR2102433	2015	poultry	frozen raw stuffed chicken product	United States	USA-MN	North America	yes		CFSAN
SRR2102475	2015	poultry	frozen raw stuffed chicken product	United States	USA-MN	North America	redundant		CFSAN
SRR2102494	2015	poultry	frozen raw stuffed chicken product	United States	USA-MN	North America	yes		CFSAN
SRR2102499	2015	poultry	frozen raw stuffed chicken product	United States	USA-MN	North America	redundant		CFSAN
SRR2124315	2012	poultry	product egg raw whole	United States	USA-NJ	North America	yes		CFSAN
SRR2124324	2012	poultry	product-eggs-raw-yolks	United States	USA-IA	North America	yes		CFSAN
SRR2124336	2012	poultry	product egg raw whole	United States	USA-GA	North America	yes		CFSAN
SRR2124343	2012	poultry	product egg raw whole	United States	USA-IA	North America	redundant		CFSAN
SRR2124395	2012	poultry	product-eggs-raw-yolks	United States	USA-IN	North America	yes		CFSAN
SRR2124468	2012	poultry	product-eggs-raw-yolks	United States	USA-NJ	North America	redundant		CFSAN
SRR2124535	2012	poultry	product-eggs-raw-yolks	United States	USA-NY	North America	redundant		CFSAN
SRR2124539	2009	other animals	frz rabbits	China	China	Asia	yes		CFSAN
SRR2125686	2014	poultry	NRTE Comminuted Poultry	United States	USA-MS	North America	redundant		USDA-FSIS
SRR2133211	2015	poultry	frozen raw stuffed chicken product	United States	USA-MN	North America	redundant		CFSAN
SRR2133212	2015	poultry	frozen raw stuffed chicken product	United States	USA-MN	North America	redundant		CFSAN
SRR2133350	2015	poultry	frozen raw stuffed chicken product	United States	USA-MN	North America	redundant		CFSAN
SRR2140790	2015	poultry	frozen raw stuffed chicken product	United States	USA-MN	North America	redundant		CFSAN
SRR2140791	2015	poultry	frozen raw stuffed chicken product	United States	USA-MN	North America	redundant		CFSAN
SRR2143359	2004	poultry	chicken house	United States	USA-OH	North America	redundant		CFSAN
SRR2143360	2004	poultry	chicken house	United States	USA-OH	North America	redundant		CFSAN
SRR2143416	2004	poultry	chicken house	United States	USA-OH	North America	yes		CFSAN
SRR2143417	2004	poultry	chicken house	United States	USA-OH	North America	yes		CFSAN
SRR2143451	2004	poultry	chicken house	United States	USA-OH	North America	redundant		CFSAN
SRR2143459	2004	poultry	chicken house	United States	USA-OH	North America	yes		CFSAN
SRR2143460	2004	poultry	chicken house	United States	USA-OH	North America	failed		CFSAN
SRR2143478	2004	poultry	chicken house	United States	USA-OH	North America	redundant		CFSAN
SRR2143488	2004	poultry	chicken house	United States	USA-OH	North America	yes		CFSAN
SRR2153005	2013	poultry	product egg raw whole	United States	USA-TX	North America	yes		CFSAN
SRR2153016	2012	poultry	product egg raw whole	United States	USA-NY	North America	yes		CFSAN
SRR2156499	2004	poultry	chicken house	United States	USA-OH	North America	redundant		CFSAN
SRR2156507	2004	poultry	chicken house	United States	USA-OH	North America	yes		CFSAN
SRR2156517	2004	poultry	chicken house	United States	USA-OH	North America	redundant		CFSAN
SRR2156576	2004	poultry	chicken house	United States	USA-OH	North America	redundant		CFSAN
SRR2156578	2013	poultry	product egg raw whole	United States	USA-GA	North America	yes		CFSAN
SRR2156599	2004	poultry	chicken house	United States	USA-OH	North America	redundant		CFSAN
SRR2156601	2012	poultry	product-eggs-raw-yolks	United States	USA-IA	North America	yes		CFSAN
SRR2156604	2004	poultry	chicken house	United States	USA-OH	North America	yes		CFSAN
SRR2156609	2004	poultry	chicken house	United States	USA-OH	North America	redundant		CFSAN
SRR2156618	2004	poultry	chicken house	United States	USA-OH	North America	redundant		CFSAN
SRR2156630	2004	poultry	chicken house	United States	USA-OH	North America	redundant		CFSAN
SRR2163248	2012	poultry	product-eggs-raw-yolks	United States	USA-AL	North America	redundant		CFSAN
SRR2163249	2012	poultry	whole egg	United States	USA-NJ	North America	redundant		CFSAN
SRR2163268	2012	poultry	product-eggs-raw-yolks	United States	USA-IA	North America	yes		CFSAN
SRR2173976	2004	poultry	chicken farm	United States	USA-MN	North America	redundant		CFSAN
SRR2173985	2012	poultry	product-eggs-raw-yolks	United States	USA-NJ	North America	yes		CFSAN
SRR2174042	2012	poultry	product egg raw whole	United States	USA-IN	North America	yes		CFSAN
SRR2174099	2004	poultry	chicken farm	United States	USA-MN	North America	yes		CFSAN
SRR2174134	2004	poultry	chicken farm	United States	USA-MN	North America	failed		CFSAN
SRR2176193	2009	poultry	Poultry,egg	Chile	Chile-Valparaiso	South America	yes		FDA/CFSAN
SRR2176194	2009	poultry	Poultry egg	Chile	Chile-Valparaiso	South America	redundant		FDA/CFSAN
SRR2176201	2012	poultry	Poultry egg	Chile	Chile-Valdivia	South America	yes		FDA/CFSAN
SRR2176202	2012	poultry	Poultry egg	Chile	Chile-Metropolitan region Santiago	South America	redundant		FDA/CFSAN
SRR2176203	2012	poultry	Poultry egg	Chile	Chile-Metropolitan region Santiago	South America	redundant		FDA/CFSAN
SRR2176204	2012	poultry	Poultry egg	Chile	Chile-Metropolitan region Santiago	South America	yes		FDA/CFSAN
SRR2176205	2009	poultry	Poultry egg	Chile	Chile-Valparaiso	South America	redundant		FDA/CFSAN
SRR2176208	2011	other avian	Franklin gull	Chile	Chile-Ro Lluta	South America	yes		FDA/CFSAN
SRR2176209	2012	other avian	Kelp gull	Chile	Chile-Coquimbo	South America	yes		FDA/CFSAN
SRR2176210	2012	other avian	Kelp gull	Chile	Chile-Coquimbo	South America	yes		FDA/CFSAN
SRR2176211	2012	other avian	Kelp gull	Chile	Chile-Coquimbo	South America	redundant		FDA/CFSAN
SRR2176213	2012	other avian	Kelp gull	Chile	Chile-Coquimbo	South America	redundant		FDA/CFSAN
SRR2176214	2012	other avian	Kelp gull	Chile	Chile-Coquimbo	South America	redundant		FDA/CFSAN
SRR2176215	2012	other avian	Kelp gull	Chile	Chile-Valparaiso	South America	redundant		FDA/CFSAN
SRR2176216	2012	other avian	Kelp gull	Chile	Chile-Valparaiso	South America	redundant		FDA/CFSAN
SRR2176217	2012	other avian	Kelp gull	Chile	Chile-Valparaiso	South America	redundant		FDA/CFSAN
SRR2176218	2012	other avian	Kelp gull	Chile	Chile-Valparaiso	South America	yes		FDA/CFSAN
SRR2176221	2011	poultry	Poultry egg	Chile	Chile-Arica	South America	yes		FDA/CFSAN
SRR2176222	2012	poultry	Poultry egg	Chile	Chile-Arica	South America	redundant		FDA/CFSAN
SRR2396594	2015	poultry	comminuted chicken	United States	USA-ME	North America	yes		USDA-FSIS
SRR2407538	2014	poultry	chicken breast	United States	USA-CO	North America	yes		FDA
SRR2407582	2014	poultry	Chicken Legs	United States	USA-WA	North America	yes		FDA
SRR2532635	2007	poultry	chicken breast	United States	USA-TN	North America	yes		FDA
SRR2532683	2015	poultry	Product-Raw-Otherwise Processed-Chicken	United States	USA-PA	North America	yes		USDA-FSIS
SRR2532717	2008	poultry	chicken breast	United States	USA-NM	North America	redundant		FDA
SRR2532787	2006	poultry	chicken breast	United States	USA-TN	North America	yes		FDA
SRR2533321	2006	poultry	chicken breast	United States	USA-NY	North America	redundant		FDA
SRR2533376	2012	poultry	product egg raw whole	United States	USA-NJ	North America	yes		FDA
SRR2533380	2008	poultry	chicken breast	United States	USA-NM	North America	redundant		FDA
SRR2533455	2007	poultry	chicken breast	United States	USA-GA	North America	yes		FDA
SRR2533511	2015	poultry	Frozen Raw Stuffed Chicken Product	United States	USA-MN	North America	yes		FDA
SRR2533512	2015	poultry	Frozen Raw Stuffed Chicken Product	United States	USA-MN	North America	redundant		FDA
SRR2533513	2015	poultry	Frozen Raw Stuffed Chicken Product	United States	USA-MN	North America	redundant		FDA
SRR2533523	2007	poultry	chicken breast	United States	USA-NM	North America	failed		FDA
SRR2533530	2007	poultry	chicken breast	United States	USA-NM	North America	failed		FDA
SRR2583955	2008	poultry	chicken breast	United States	USA-NY	North America	redundant		FDA
SRR2583957	2008	poultry	chicken breast	United States	USA-NY	North America	redundant		FDA
SRR2584392	2008	poultry	chicken breast	United States	USA-CA	North America	redundant		FDA
SRR2584998	2008	poultry	chicken breast	United States	USA-NM	North America	redundant		FDA
SRR2585504	2013	seafood	tilapia	China	China	Asia	yes		FDA
SRR2586123	2003	seafood	frozen squid	China	China	Asia	yes		FDA
SRR2669158	2008	poultry	chicken breast	United States	USA-TN	North America	redundant		CFSAN
SRR2669159	2008	poultry	chicken breast	United States	USA-TN	North America	yes		CFSAN
SRR2670691	2008	poultry	chicken breast	United States	USA-MN	North America	yes		CFSAN
SRR2670705	2007	poultry	chicken breast	United States	USA-CT	North America	redundant		CFSAN
SRR2670708	2007	poultry	chicken breast	United States	USA-CT	North America	yes		CFSAN
SRR2670711	2007	poultry	chicken breast	United States	USA-CT	North America	yes		CFSAN
SRR2911003	2004	poultry	chicken farm	United States	USA-MN	North America	redundant		CFSAN
SRR2911005	2004	poultry	chicken farm	United States	USA-MN	North America	yes		CFSAN
SRR2911006	2004	poultry	chicken farm	United States	USA-MN	North America	yes		CFSAN
SRR2911784	2008	poultry	chicken breast	United States	USA-GA	North America	yes		CFSAN
SRR2911786	2008	poultry	chicken breast	United States	USA-GA	North America	yes		CFSAN
SRR2912645	2008	poultry	chicken breast	United States	USA-MD	North America	yes		CFSAN
SRR2912653	2008	poultry	chicken breast	United States	USA-MD	North America	yes		CFSAN
SRR2918190	2008	poultry	chicken breast	United States	USA-GA	North America	redundant		CFSAN
SRR2966834	2006	water	Little River; water	United States	USA-GA	North America	redundant		CFSAN
SRR2982343	2008	poultry	chicken breast	United States	USA-GA	North America	redundant		CFSAN
SRR3045972	2010	poultry	chicken breast	United States	USA-NY	North America	yes		CFSAN
SRR3049653	2014	human	human	United Kingdom	UK-None	Europe	yes	outbreaks linked to eggs in Europe	PHE
SRR3057227	2009	poultry	chicken breast	United States	USA-MD	North America	yes		CFSAN
SRR3057230	2009	poultry	chicken breast	United States	USA-MD	North America	yes		CFSAN
SRR3082383	2009	poultry	chicken breast	United States	USA-MD	North America	yes		CFSAN
SRR3085566	2014	water	water	United States	USA-VA	North America	yes		CFSAN
SRR3089996	2009	poultry	chicken breast	United States	USA-MD	North America	yes		CFSAN
SRR3089999	2009	poultry	chicken breast	United States	USA-MD	North America	redundant		CFSAN
SRR3091328	2008	poultry	chicken breast	United States	USA-NY	North America	yes		CFSAN
SRR3091340	2008	poultry	chicken breast	United States	USA-NY	North America	failed		CFSAN
SRR3091347	2008	poultry	chicken breast	United States	USA-TN	North America	failed		CFSAN
SRR3091413	2009	poultry	chicken breast	United States	USA-CA	North America	redundant		CFSAN
SRR3091415	2009	poultry	chicken breast	United States	USA-CA	North America	redundant		CFSAN
SRR3096104	2009	poultry	chicken breast	United States	USA-CA	North America	redundant		CFSAN
SRR3098645	2010	poultry	chicken breast	United States	USA-NM	North America	yes		CFSAN
SRR3099648	2010	poultry	chicken breast	United States	USA-NY	North America	failed		CFSAN
SRR3101888	2009	poultry	chicken breast	United States	USA-NM	North America	yes		CFSAN
SRR3110375	2014	poultry	raw chicken	United States	USA-CA	North America	redundant		CFSAN
SRR3110376	2014	poultry	raw chicken	United States	USA-CA	North America	redundant		CFSAN
SRR3110377	2014	poultry	raw chicken	United States	USA-CA	North America	yes		CFSAN
SRR3110378	2014	poultry	raw chicken	United States	USA-CA	North America	redundant		CFSAN
SRR3110468	2009	poultry	chicken breast	United States	USA-NM	North America	redundant		CFSAN
SRR3116156	2009	poultry	chicken breast	United States	USA-NY	North America	redundant		CFSAN
SRR3131242	2009	poultry	chicken breast	United States	USA-NM	North America	redundant		CFSAN
SRR3137523	2002	seafood	frz lobster tails	Thailand	Thailand	Asia	yes		CFSAN
SRR3146658	2010	poultry	chicken breast	United States	USA-TN	North America	failed		CFSAN
SRR3146659	2010	poultry	chicken breast	United States	USA-OR	North America	yes		CFSAN
SRR3146666	2010	poultry	chicken breast	United States	USA-CO	North America	yes		CFSAN
SRR3173719	2016	seafood	Frozen Shrimp	Bangladesh	Bangladesh	Asia	yes		CFSAN
SRR3182267	2011	other aquatic animals	Otter specimen, placenta	United States	USA-AK	North America	yes		CFSAN
SRR3182470	2010	water	sewage, sand island waste water	United States	USA-HI	North America	redundant		CFSAN
SRR3182548	2009	poultry	chicken breast	United States	USA-NY	North America	yes		CFSAN
SRR3182552	2009	poultry	chicken breast	United States	USA-NY	North America	redundant		CFSAN
SRR3184187	2010	poultry	chicken breast	United States	USA-CT	North America	failed		CFSAN
SRR3194564	2008	poultry	chicken breast	United States	USA-PA	North America	redundant		CFSAN
SRR3194571	2008	poultry	ground turkey	United States	USA-PA	North America	redundant		CFSAN
SRR3194572	2008	poultry	chicken breast	United States	USA-PA	North America	redundant		CFSAN
SRR3203402	1994	poultry	Animal - Chicken-Environment swab	Canada	Canada-Ontario	North America	failed		PHAC
SRR3205728	1994	poultry	Animal - Chicken-Environment swab	Canada	Canada-Ontario	North America	yes		NML
SRR3210452	2006	poultry	chicken breast	United States	USA-NY	North America	failed		CFSAN
SRR3210544	2009	poultry	chicken breast	United States	USA-GA	North America	yes		CFSAN
SRR3210546	2009	poultry	chicken breast	United States	USA-GA	North America	redundant		CFSAN
SRR3210550	2009	poultry	chicken breast	United States	USA-GA	North America	redundant		CFSAN
SRR3210664	2009	poultry	chicken breast	United States	USA-GA	North America	failed		CFSAN
SRR3214156	2011	water	sewage, sand island waste water	United States	USA-HI	North America	yes		CFSAN
SRR3214193	2011	water	sewage, sand island waste water	United States	USA-HI	North America	redundant		CFSAN
SRR3215265	2011	water	sewage, sand island waste water	United States	USA-HI	North America	redundant		CFSAN
SRR3219137	2008	poultry	ground turkey	United States	USA-TN	North America	redundant		CFSAN
SRR3219139	2008	poultry	chicken breast	United States	USA-CA	North America	yes		CFSAN
SRR3223149	2005	poultry	chicken breast	United States	USA-GA	North America	failed		CFSAN
SRR3242211	2008	poultry	chicken breast	United States	USA-CO	North America	yes		CFSAN
SRR3271882	2009	poultry	chicken breast	United States	USA-NY	North America	redundant		CFSAN
SRR3284736	2015	human	human	United Kingdom	UK	Europe	yes	outbreaks linked to eggs in Europe	PHE
SRR3284746	2015	human	human	United Kingdom	UK	Europe	redundant	outbreaks linked to eggs in Europe	PHE
SRR3284762	2015	human	human	United Kingdom	UK	Europe	redundant	outbreaks linked to eggs in Europe	PHE
SRR3286569	2015	human	human	United Kingdom	UK	Europe	failed	outbreaks linked to eggs in Europe	PHE
SRR3286655	2015	human	human	United Kingdom	UK	Europe	redundant	outbreaks linked to eggs in Europe	PHE
SRR3286657	2015	human	human	United Kingdom	UK	Europe	redundant	outbreaks linked to eggs in Europe	PHE
SRR3289768	2008	poultry	chicken breast	United States	USA-MD	North America	redundant		CFSAN
SRR3289778	2008	poultry	chicken breast	United States	USA-MD	North America	redundant		CFSAN
SRR3289793	2008	poultry	chicken breast	United States	USA-MD	North America	yes		CFSAN
SRR3294526	2010	poultry	chicken breast	United States	USA-TN	North America	yes		CFSAN
SRR3295570	2015	poultry	chicken breast	United States	USA-MN	North America	yes		FDA
SRR3295595	2015	poultry	chicken breast	United States	USA-NM	North America	yes		FDA
SRR3306209	2009	poultry	chicken breast	United States	USA-NY	North America	yes		CFSAN
SRR3306213	2009	poultry	chicken breast	United States	USA-NY	North America	redundant		CFSAN
SRR3312187	2015	human	human	United Kingdom	UK	Europe	redundant	outbreaks linked to eggs in Europe	PHE
SRR3312300	2015	human	human	United Kingdom	UK	Europe	yes	outbreaks linked to eggs in Europe. Phage type: PT59	PHE
SRR3312342	2015	human	human	United Kingdom	UK	Europe	redundant	outbreaks linked to eggs in Europe	PHE
SRR3312345	2015	human	human	United Kingdom	UK	Europe	redundant	outbreaks linked to eggs in Europe	PHE
SRR3312525	2015	human	human	United Kingdom	UK	Europe	redundant	outbreaks linked to eggs in Europe	PHE
SRR3312549	2015	human	human	United Kingdom	UK	Europe	redundant	outbreaks linked to eggs in Europe	PHE
SRR3312576	2015	human	human	United Kingdom	UK	Europe	redundant	outbreaks linked to eggs in Europe	PHE
SRR3312591	2015	human	human	United Kingdom	UK	Europe	redundant	outbreaks linked to eggs in Europe	PHE
SRR3319065	2015	human	human	United Kingdom	UK	Europe	redundant	outbreaks linked to eggs in Europe	PHE
SRR3319069	2015	human	human	United Kingdom	UK	Europe	redundant	outbreaks linked to eggs in Europe	PHE
SRR3330228	2008	poultry	chicken breast	United States	USA-MD	North America	redundant		CFSAN
SRR3330229	2008	poultry	chicken breast	United States	USA-MD	North America	redundant		CFSAN
SRR3330244	2010	poultry	chicken breast	United States	USA-MD	North America	yes		CFSAN
SRR3330246	2010	poultry	chicken breast	United States	USA-MD	North America	redundant		CFSAN
SRR3330247	2010	poultry	chicken breast	United States	USA-MD	North America	yes		CFSAN
SRR3330248	2010	poultry	chicken breast	United States	USA-MD	North America	yes		CFSAN
SRR3392824	2009	poultry	feces	Chile	Chile-Valparaiso	South America	yes		CFSAN
SRR3392825	2009	poultry	feces	Chile	Chile-Valparaiso	South America	redundant		CFSAN
SRR3392826	2009	poultry	feces	Chile	Chile-Valparaiso	South America	redundant		CFSAN
SRR3392828	2009	poultry	feces	Chile	Chile-Valparaiso	South America	redundant		CFSAN
SRR3392829	2009	poultry	feces	Chile	Chile-Valparaiso	South America	redundant		CFSAN
SRR3392830	2009	poultry	feces	Chile	Chile-Valparaiso	South America	redundant		CFSAN
SRR3392831	2008	other avian	feces	Chile	Chile-Bio-Bio	South America	redundant		CFSAN
SRR3393567	2012	poultry	feces	Chile	Chile-Santiago	South America	yes		CFSAN
SRR3393568	2012	poultry	feces	Chile	Chile-Valdivia	South America	yes		CFSAN
SRR3394931	2008	other avian	feces	Chile	Chile-Bio-Bio	South America	redundant		CFSAN
SRR3394932	2008	other avian	feces	Chile	Chile-Bio-Bio	South America	yes		CFSAN
SRR3394933	2008	other avian	feces	Chile	Chile-Bio-Bio	South America	redundant		CFSAN
SRR3394934	2010	human	stool	Chile	Chile-Arica	South America	failed		CFSAN
SRR3394938	2010	human	stool	Chile	Chile-Valparaiso	South America	yes		CFSAN
SRR3394939	2011	poultry	feces	Chile	Chile-Rancagua	South America	yes		CFSAN
SRR3394940	2012	poultry	feces	Chile	Chile-Arica	South America	redundant		CFSAN
SRR3394942	2011	human	stool	Chile	Chile-Santiago	South America	yes		CFSAN
SRR3394945	2012	human	stool	Chile	Chile-Coquimbo	South America	yes		CFSAN
SRR3394951	2012	poultry	feces	Chile	Chile-Rancagua	South America	redundant		CFSAN
SRR3394952	2013	poultry	feces	Chile	Chile-Rancagua	South America	yes		CFSAN
SRR3394953	2013	poultry	feces	Chile	Chile-Rancagua	South America	yes		CFSAN
SRR3394954	2013	poultry	feces	Chile	Chile-Rancagua	South America	redundant		CFSAN
SRR3394958	2013	poultry	feces	Chile	Chile-Rancagua	South America	redundant		CFSAN
SRR3394966	2012	poultry	feces	Chile	Chile-Rancagua	South America	redundant		CFSAN
SRR3394967	2012	poultry	feces	Chile	Chile-Rancagua	South America	yes		CFSAN
SRR3394980	2012	poultry	feces	Chile	Chile-Rancagua	South America	redundant		CFSAN
SRR3399783	2008	poultry	chicken breast	United States	USA-NM	North America	yes		CFSAN
SRR3410212	2014	human	human	United Kingdom	UK-Germany	Europe	redundant	outbreaks linked to eggs in Europe	PHE
SRR3410213	2014	human	human	United Kingdom	UK-Germany	Europe	redundant	outbreaks linked to eggs in Europe	PHE
SRR3410214	2014	human	human	United Kingdom	UK-Germany	Europe	redundant	outbreaks linked to eggs in Europe	PHE
SRR3410215	2014	human	human	United Kingdom	UK-Germany	Europe	redundant	outbreaks linked to eggs in Europe	PHE
SRR3410216	2014	human	human	United Kingdom	UK-Germany	Europe	redundant	outbreaks linked to eggs in Europe	PHE
SRR3410217	2014	human	human	United Kingdom	UK-France	Europe	failed	outbreaks linked to eggs in Europe	PHE
SRR3410218	2014	human	human	United Kingdom	UK-France	Europe	redundant	outbreaks linked to eggs in Europe	PHE
SRR3410219	2014	human	human	United Kingdom	UK-France	Europe	redundant	outbreaks linked to eggs in Europe	PHE
SRR3410220	2014	human	human	United Kingdom	UK-France	Europe	redundant	outbreaks linked to eggs in Europe	PHE
SRR3410221	2014	human	human	United Kingdom	UK-France	Europe	redundant	outbreaks linked to eggs in Europe	PHE
SRR3417493	2014	human	human	United Kingdom	UK	Europe	redundant	outbreaks linked to eggs in Europe	PHE
SRR3417494	2014	human	human	United Kingdom	UK	Europe	redundant	outbreaks linked to eggs in Europe	PHE
SRR3417495	2014	human	human	United Kingdom	UK	Europe	redundant	outbreaks linked to eggs in Europe	PHE
SRR3417496	2014	human	human	United Kingdom	UK	Europe	redundant	outbreaks linked to eggs in Europe	PHE
SRR3417497	2014	human	human	United Kingdom	UK	Europe	redundant	outbreaks linked to eggs in Europe	PHE
SRR3417498	2014	human	human	United Kingdom	UK	Europe	redundant	outbreaks linked to eggs in Europe	PHE
SRR3417499	2014	human	human	United Kingdom	UK	Europe	redundant	outbreaks linked to eggs in Europe	PHE
SRR3417500	2014	human	human	United Kingdom	UK	Europe	redundant	outbreaks linked to eggs in Europe	PHE
SRR3452362	2009	poultry	chicken breast	United States	USA-NM	North America	redundant		CFSAN
SRR3457709	2011	other aquatic animals	Otter specimen, heart	United States	USA-AK	North America	redundant		CFSAN
SRR3479657	2014	poultry	feces	United States	USA-OH	North America	yes		CFSAN
SRR3509874	2010	poultry	chicken breast	United States	USA-NY	North America	yes		CFSAN
SRR3509882	2010	poultry	chicken breast	United States	USA-NY	North America	redundant		CFSAN
SRR3547958	2010	poultry	chicken breast	United States	USA-PA	North America	redundant		CFSAN
SRR3606699	2010	poultry	chicken breast	United States	USA-MD	North America	yes		CFSAN
SRR3606811	2014	poultry	chicken	United States	USA-IL	North America	yes		CFSAN
SRR3634489	2010	poultry	chicken (Gallus gallus domesticus)	United States	USA-IA	North America	yes		CFSAN
SRR3634499	2010	poultry	chicken (Gallus gallus domesticus)	United States	USA-IA	North America	yes		CFSAN
SRR3664612	2012	poultry	chicken breast	United States	USA-CO	North America	yes		FDA
SRR3664652	2012	poultry	Chicken Wing	United States	USA-NM	North America	yes		FDA
SRR3664673	2012	poultry	chicken breast	United States	USA-OR	North America	yes		FDA
SRR3665132	2011	poultry	chicken breast	United States	USA-GA	North America	yes		FDA
SRR3707431	2015	water	creek water	United States	USA-VA	North America	redundant		CFSAN
SRR3721476	2005	poultry	poultry	Argentina	Argentina-Buenos Aires	South America	yes		CFSAN
SRR3721547	2011	other animals	frz rabbits	China	China	Asia	yes		CFSAN
SRR3740191	2009	poultry	ground turkey	United States	USA-NY	North America	redundant		CFSAN
SRR3740193	2009	poultry	chicken breast	United States	USA-PA	North America	redundant		CFSAN
SRR3745542	2007	poultry	chicken breast	United States	USA-NY	North America	redundant		CFSAN
SRR3765177	2009	poultry	chicken breast	United States	USA-PA	North America	redundant		CFSAN
SRR3904752	1995	other animals	spleen	United States	USA-PA	North America	yes		University of California, Irvine
SRR3904777	1995	other animals	spleen	United States	USA-PA	North America	redundant		University of California, Irvine
SRR3907854	1994	other animals	gut	United States	USA-CA	North America	yes		University of California, Irvine
SRR3908215	2004	poultry	rinse	United States	USA	North America	yes		University of California, Irvine
SRR3910226	2005	poultry	rinse	United States	USA	North America	redundant		University of California, Irvine
SRR3910449	2006	poultry	rinse	United States	USA	North America	distant		University of California, Irvine
SRR3910575	2008	poultry	rinse	United States	USA	North America	yes		University of California, Irvine
SRR3910909	2008	poultry	liver	Colombia	Colombia-Cundinamarca	South America	yes		University of California, Irvine
SRR3910910	2011	poultry	liver	Colombia	Colombia-Cundinamarca	South America	yes		University of California, Irvine
SRR3910911	2011	poultry	liver	Colombia	Colombia-Cundinamarca	South America	yes		University of California, Irvine
SRR3910914	1995	poultry	egg	United States	USA-CA	North America	yes		University of California, Irvine
SRR3928714	2016	poultry	comminuted chicken	United States	USA-OH	North America	yes		USDA-FSIS
SRR3934257	2015	water	water	United States	USA-PA	North America	failed		CFSAN
SRR3934262	2015	water	water	United States	USA-PA	North America	failed		CFSAN
SRR3934263	2015	water	water	United States	USA-PA	North America	failed		CFSAN
SRR3934264	2015	water	water	United States	USA-PA	North America	failed		CFSAN
SRR3934265	2015	water	water	United States	USA-PA	North America	failed		CFSAN
SRR3934266	2015	water	water	United States	USA-PA	North America	failed		CFSAN
SRR3934267	2015	water	water	United States	USA-PA	North America	failed		CFSAN
SRR3938678	2008	poultry	pet treat chicken jerky	China	China	Asia	yes		CFSAN
SRR4011134	2009	poultry	chicken breast	United States	USA-NY	North America	redundant		CFSAN
SRR4012580	2015	water	water	United States	USA-PA	North America	redundant		CFSAN
SRR4012581	2015	water	water	United States	USA-PA	North America	redundant		CFSAN
SRR4012583	2015	water	water	United States	USA-PA	North America	redundant		CFSAN
SRR4012584	2015	water	water	United States	USA-PA	North America	redundant		CFSAN
SRR4012585	2015	water	water	United States	USA-PA	North America	redundant		CFSAN
SRR4012586	2015	water	water	United States	USA-PA	North America	yes		CFSAN
SRR4012587	2015	water	water	United States	USA-PA	North America	redundant		CFSAN
SRR4019217	2009	poultry	chicken breast	United States	USA-PA	North America	redundant		CFSAN
SRR4019219	2009	poultry	chicken breast	United States	USA-PA	North America	yes		CFSAN
SRR4048540	2001	seafood	SQUID	Taiwan	Taiwan, China	Asia	yes		CFSAN
SRR4048541	2001	seafood	SQUID	Taiwan	Taiwan, China	Asia	failed		CFSAN
SRR4048542	2001	seafood	SQUID	Taiwan	Taiwan, China	Asia	redundant		CFSAN
SRR4069543	2011	poultry	Broiler carcass	United States	USA-IA	North America	yes		CFSAN
SRR4069544	2011	poultry	Broiler carcass	United States	USA-IA	North America	redundant		CFSAN
SRR4069563	2010	poultry	Broiler carcass	United States	USA-IA	North America	redundant		CFSAN
SRR4069571	2011	poultry	Broiler carcass	United States	USA-IA	North America	redundant		CFSAN
SRR4301112	2009	poultry	Broiler carcass	United States	USA-IA	North America	yes		CFSAN
SRR4301117	2009	poultry	Broiler carcass	United States	USA-IA	North America	redundant		CFSAN
SRR4427825	2006	poultry	chicken	Brazil	Brazil	South America	yes		CFSAN
SRR4432302	2016	other avian	Avian	United States	USA-TN	North America	yes		edlb-cdc
SRR4432303	2016	other avian	Avian	United States	USA-TN	North America	redundant		edlb-cdc
SRR4432305	2016	other avian	Avian	United States	USA-TN	North America	redundant		edlb-cdc
SRR4432306	2016	other avian	Avian	United States	USA-TN	North America	redundant		edlb-cdc
SRR4734544	2015	water	water	United States	USA-WV	North America	redundant		CFSAN
SRR4734545	2015	water	water	United States	USA-WV	North America	redundant		CFSAN
SRR4734546	2015	water	water	United States	USA-WV	North America	redundant		CFSAN
SRR4734547	2015	water	water	United States	USA-WV	North America	redundant		CFSAN
SRR4734548	2015	water	water	United States	USA-WV	North America	redundant		CFSAN
SRR4734550	2015	water	water	United States	USA-WV	North America	yes		CFSAN
SRR4734620	2015	water	water	United States	USA-VA	North America	yes		CFSAN
SRR4734626	2015	water	water	United States	USA-VA	North America	redundant		CFSAN
SRR5040792	2002	seafood	Frozen Shrimp	China	China	Asia	yes		CFSAN
SRR5040815	2011	poultry	Broiler carcass	United States	USA-IA	North America	yes		CFSAN
SRR5040856	2011	poultry	Broiler carcass	United States	USA-IA	North America	yes		CFSAN
SRR5057134	2014	poultry	breaded chicken	Argentina	Argentina-Buenos Aires	South America	yes		CFSAN
SRR5057784	2014	poultry	Chicken Rinse	United States	USA-WA	North America	redundant		CFSAN
SRR5057867	2014	poultry	Chicken Rinse	United States	USA-WA	North America	yes		CFSAN
SRR5063208	1999	other animals	spleen	United States	USA-PA	North America	redundant		CFSAN
SRR5063209	1999	other animals	spleen	United States	USA-PA	North America	yes		CFSAN
SRR5063210	1999	other animals	spleen	United States	USA-PA	North America	yes		CFSAN
SRR5063211	1999	other animals	spleen	United States	USA-PA	North America	redundant		CFSAN
SRR5063216	1999	other animals	spleen	United States	USA-PA	North America	redundant		CFSAN
SRR5064765	1999	other animals	spleen	United States	USA-PA	North America	yes		CFSAN
SRR5064766	1999	other animals	spleen	United States	USA-PA	North America	redundant		CFSAN
SRR5064767	1999	other animals	spleen	United States	USA-PA	North America	yes		CFSAN
SRR5064768	1999	other animals	spleen	United States	USA-PA	North America	redundant		CFSAN
SRR5064769	1999	other animals	spleen	United States	USA-PA	North America	redundant		CFSAN
SRR5064771	1999	other animals	spleen	United States	USA-PA	North America	yes		CFSAN
SRR5064772	1999	other animals	spleen	United States	USA-PA	North America	redundant		CFSAN
SRR5064773	1999	other animals	spleen	United States	USA-PA	North America	yes		CFSAN
SRR5064774	1999	other animals	spleen	United States	USA-PA	North America	redundant		CFSAN
SRR5064775	1999	other animals	spleen	United States	USA-PA	North America	redundant		CFSAN
SRR5064776	1999	other animals	spleen	United States	USA-PA	North America	redundant		CFSAN
SRR5064777	1999	other animals	spleen	United States	USA-PA	North America	redundant		CFSAN
SRR5064779	1999	other animals	spleen	United States	USA-PA	North America	redundant		CFSAN
SRR5064781	1999	other animals	intestine	United States	USA-PA	North America	redundant		CFSAN
SRR5064782	1999	other animals	intestine	United States	USA-PA	North America	redundant		CFSAN
SRR5064783	1999	other animals	intestine	United States	USA-PA	North America	redundant		CFSAN
SRR5064784	1999	other animals	spleen	United States	USA-PA	North America	redundant		CFSAN
SRR5064785	1999	other animals	intestine	United States	USA-PA	North America	yes		CFSAN
SRR5064786	1999	other animals	intestine	United States	USA-PA	North America	redundant		CFSAN
SRR5064787	1999	other animals	intestine	United States	USA-PA	North America	redundant		CFSAN
SRR5064788	1999	other animals	intestine	United States	USA-PA	North America	yes		CFSAN
SRR5064790	1996	other animals	spleen	United States	USA-PA	North America	redundant		CFSAN
SRR5064792	1999	other animals	intestine	United States	USA-PA	North America	redundant		CFSAN
SRR5064794	1996	other animals	spleen	United States	USA-PA	North America	yes		CFSAN
SRR5064795	1995	other animals	intestine	United States	USA-PA	North America	yes		CFSAN
SRR5064797	1996	other animals	spleen	United States	USA-PA	North America	redundant		CFSAN
SRR5064799	1996	other animals	intestine	United States	USA-PA	North America	redundant		CFSAN
SRR5064800	1996	other animals	intestine	United States	USA-PA	North America	redundant		CFSAN
SRR5064801	1996	other animals	intestine	United States	USA-PA	North America	redundant		CFSAN
SRR5064802	1996	other animals	intestine	United States	USA-PA	North America	redundant		CFSAN
SRR5064803	1996	other animals	intestine	United States	USA-PA	North America	redundant		CFSAN
SRR5064804	1996	other animals	intestine	United States	USA-PA	North America	redundant		CFSAN
SRR5064806	1996	other animals	intestine	United States	USA-PA	North America	redundant		CFSAN
SRR5064809	1996	other animals	spleen	United States	USA-PA	North America	redundant		CFSAN
SRR5064810	1996	other animals	spleen	United States	USA-PA	North America	redundant		CFSAN
SRR5064811	1996	other animals	spleen	United States	USA-PA	North America	redundant		CFSAN
SRR5064812	1996	other animals	spleen	United States	USA-PA	North America	redundant		CFSAN
SRR5064813	1996	other animals	spleen	United States	USA-PA	North America	redundant		CFSAN
SRR5064814	1996	other animals	spleen	United States	USA-PA	North America	redundant		CFSAN
SRR5064815	1996	other animals	spleen	United States	USA-PA	North America	redundant		CFSAN
SRR5064816	1996	other animals	spleen	United States	USA-PA	North America	redundant		CFSAN
SRR5064817	1996	other animals	spleen	United States	USA-PA	North America	redundant		CFSAN
SRR5064818	1996	other animals	spleen	United States	USA-PA	North America	redundant		CFSAN
SRR5064820	1996	other animals	spleen	United States	USA-PA	North America	redundant		CFSAN
SRR5064821	1996	other animals	spleen	United States	USA-PA	North America	redundant		CFSAN
SRR5064854	1996	other animals	spleen	United States	USA-PA	North America	yes		CFSAN
SRR5064855	1996	other animals	spleen	United States	USA-PA	North America	redundant		CFSAN
SRR5064857	1996	other animals	intestine	United States	USA-PA	North America	redundant		CFSAN
SRR5065189	1997	other animals	intestine	United States	USA-PA	North America	redundant		CFSAN
SRR5065190	1997	other animals	spleen	United States	USA-PA	North America	redundant		CFSAN
SRR5065191	1997	other animals	spleen	United States	USA-PA	North America	redundant		CFSAN
SRR5065192	1997	other animals	intestine	United States	USA-PA	North America	redundant		CFSAN
SRR5065193	1997	other animals	spleen	United States	USA-PA	North America	redundant		CFSAN
SRR5065194	1997	other animals	spleen	United States	USA-PA	North America	yes		CFSAN
SRR5065195	1997	other animals	spleen	United States	USA-PA	North America	redundant		CFSAN
SRR5065196	1997	other animals	spleen	United States	USA-PA	North America	redundant		CFSAN
SRR5065197	1997	other animals	spleen	United States	USA-PA	North America	redundant		CFSAN
SRR5065198	1997	other animals	spleen	United States	USA-PA	North America	redundant		CFSAN
SRR5065199	1997	other animals	spleen	United States	USA-PA	North America	redundant		CFSAN
SRR5070637	2014	feed	feed meat	United States	USA-CA	North America	yes		CFSAN
SRR5077996	2016	poultry	raw intact chicken	United States	USA-AL	North America	yes		USDA-FSIS
SRR5084475	2016	poultry	chicken carcass	United States	USA-MS	North America	yes		USDA-FSIS
SRR5099197	2016	poultry	raw intact chicken	United States	USA-AL	North America	yes		USDA-FSIS
SRR5105668	2016	poultry	raw intact chicken	United States	USA-IL	North America	yes		USDA-FSIS
SRR5110096	2016	poultry	comminuted chicken	United States	USA-CO	North America	yes		USDA-FSIS
SRR5120997	2005	poultry	Poultry	Canada	Canada	North America	failed		CFSAN
SRR5126099	2006	human	feces	Brazil	Brazil	South America	yes		CFSAN
SRR5126110	2009	human	feces	Brazil	Brazil	South America	yes		CFSAN
SRR5126113	2010	human	feces	Brazil	Brazil	South America	yes		CFSAN
SRR5126116	2012	human	feces	Brazil	Brazil	South America	yes		CFSAN
SRR5126183	2001	human	feces	Brazil	Brazil	South America	yes		CFSAN
SRR5126186	2000	poultry	egg	Brazil	Brazil	South America	yes		CFSAN
SRR5126204	2002	human	feces	Brazil	Brazil	South America	yes		CFSAN
SRR5126213	2003	human	feces	Brazil	Brazil	South America	yes		CFSAN
SRR5126221	2004	human	feces	Brazil	Brazil	South America	yes		CFSAN
SRR5126224	2004	seafood	Raw Fish	Brazil	Brazil	South America	yes		CFSAN
SRR5126226	2005	human	feces	Brazil	Brazil	South America	yes		CFSAN
SRR5126931	1996	poultry	Raw Chicken Carcass	Brazil	Brazil	South America	failed		CFSAN
SRR5126933	1996	poultry	Chicken Meat	Brazil	Brazil	South America	yes		CFSAN
SRR5126934	1996	poultry	Raw Chicken Carcass	Brazil	Brazil	South America	failed		CFSAN
SRR5126935	1997	human	feces	Brazil	Brazil	South America	yes		CFSAN
SRR5126937	1996	human	feces	Brazil	Brazil	South America	yes		CFSAN
SRR5126946	1998	human	feces	Brazil	Brazil	South America	yes		CFSAN
SRR5126949	1999	human	feces	Brazil	Brazil	South America	yes		CFSAN
SRR5126965	1999	poultry	Raw Chicken	Brazil	Brazil	South America	yes		CFSAN
SRR5126967	2000	human	feces	Brazil	Brazil	South America	yes		CFSAN
SRR5126972	1994	human	feces	Brazil	Brazil	South America	yes		CFSAN
SRR5126974	1992	human	feces	Brazil	Brazil	South America	yes		CFSAN
SRR5126982	1995	human	feces	Brazil	Brazil	South America	failed		CFSAN
SRR5126985	1995	poultry	Frozen Chicken	Brazil	Brazil	South America	yes		CFSAN
SRR5126992	1995	poultry	coocked quail egg	Brazil	Brazil	South America	yes		CFSAN
SRR5126993	1995	poultry	Frozen Chicken Carcass	Brazil	Brazil	South America	yes		CFSAN
SRR5130026	2016	poultry	raw intact chicken	United States	USA-TX	North America	yes		USDA-FSIS
SRR5132030	2006	human	stool	Argentina	Argentina-Mendoza	South America	yes		CFSAN
SRR5139131	2014	poultry	chicken	United States	USA-NJ	North America	yes		CFSAN
SRR5159854	2016	poultry	egg	Brazil	Brazil	South America	redundant		CFSAN
SRR5160221	2014	poultry	Chicken Carcasse	Brazil	Brazil	South America	redundant		CFSAN
SRR5160233	2016	poultry	egg	Brazil	Brazil	South America	redundant		CFSAN
SRR5160269	2016	poultry	egg	Brazil	Brazil	South America	yes		CFSAN
SRR5160277	2016	poultry	egg	Brazil	Brazil	South America	redundant		CFSAN
SRR5160280	2014	human	Fecal Swab	Brazil	Brazil	South America	yes		CFSAN
SRR5160290	1993	poultry	chicken	Brazil	Brazil	South America	yes		CFSAN
SRR5160293	2014	poultry	Chicken Carcasse	Brazil	Brazil	South America	redundant		CFSAN
SRR5160295	2014	poultry	Frozen Chicken	Brazil	Brazil	South America	yes		CFSAN
SRR5160303	2014	poultry	Chicken Carcasse	Brazil	Brazil	South America	redundant		CFSAN
SRR5160308	2014	poultry	Food with Chicken Meat	Brazil	Brazil	South America	yes		CFSAN
SRR5160312	1981	poultry	chicken	Brazil	Brazil	South America	yes		CFSAN
SRR5160317	1980	poultry	chicken	Brazil	Brazil	South America	yes		CFSAN
SRR5160383	1990	poultry	chicken	Brazil	Brazil	South America	yes		CFSAN
SRR5160384	1990	poultry	chicken	Brazil	Brazil	South America	yes		CFSAN
SRR5160388	1993	poultry	chicken	Brazil	Brazil	South America	yes		CFSAN
SRR5160389	1993	poultry	chicken	Brazil	Brazil	South America	yes		CFSAN
SRR5160413	2004	poultry	Pecked Eggs/Organs	Brazil	Brazil	South America	yes		CFSAN
SRR5160414	2004	poultry	Pecked Eggs/Organs	Brazil	Brazil	South America	yes		CFSAN
SRR5160417	2005	poultry	Pecked Eggs/Yolk	Brazil	Brazil	South America	redundant		CFSAN
SRR5160418	2005	poultry	pecked egg	Brazil	Brazil	South America	redundant		CFSAN
SRR5160422	2004	poultry	Pecked Eggs/Caecum	Brazil	Brazil	South America	redundant		CFSAN
SRR5160423	2005	poultry	Dead Chicken	Brazil	Brazil	South America	yes		CFSAN
SRR5160520	2006	poultry	Pecked Eggs/Caecum	Brazil	Brazil	South America	redundant		CFSAN
SRR5160521	2006	poultry	Pecked Eggs/Organs	Brazil	Brazil	South America	redundant		CFSAN
SRR5160524	2005	poultry	Dead Chicken	Brazil	Brazil	South America	yes		CFSAN
SRR5160525	2006	poultry	Dead Chicken	Brazil	Brazil	South America	yes		CFSAN
SRR5160526	2005	poultry	Live Chicken	Brazil	Brazil	South America	yes		CFSAN
SRR5160527	2006	poultry	Pecked Eggs/Yolk	Brazil	Brazil	South America	yes		CFSAN
SRR5160531	2005	poultry	Pecked Eggs/Yolk	Brazil	Brazil	South America	redundant		CFSAN
SRR5160532	2006	poultry	Pecked Eggs/Yolk	Brazil	Brazil	South America	yes		CFSAN
SRR5160545	2006	poultry	Pecked Eggs/Yolk	Brazil	Brazil	South America	redundant		CFSAN
SRR5160633	2007	poultry	Pecked Eggs/Organs	Brazil	Brazil	South America	yes		CFSAN
SRR5160639	2007	poultry	Pecked Eggs/Organs	Brazil	Brazil	South America	yes		CFSAN
SRR5160641	2007	poultry	Pecked Eggs/Yolk	Brazil	Brazil	South America	yes		CFSAN
SRR5160642	2008	poultry	Pecked Eggs/Yolk	Brazil	Brazil	South America	yes		CFSAN
SRR5160643	2007	poultry	Pecked Egg/Organs	Brazil	Brazil	South America	yes		CFSAN
SRR5160645	2007	poultry	Pecked Egg/Organs	Brazil	Brazil	South America	yes		CFSAN
SRR5160646	2008	poultry	Pecked Eggs/Caecum	Brazil	Brazil	South America	yes		CFSAN
SRR5160664	2010	poultry	chicken	Brazil	Brazil	South America	yes		CFSAN
SRR5160665	2009	poultry	Pecked Eggs/Caecum	Brazil	Brazil	South America	yes		CFSAN
SRR5167725	2016	poultry	raw intact chicken	United States	USA-AR	North America	yes		USDA-FSIS
SRR5167726	2016	poultry	comminuted chicken	United States	USA-WI	North America	redundant		USDA-FSIS
SRR5176623	2016	poultry	raw intact chicken	United States	USA-NC	North America	yes		USDA-FSIS
SRR5181396	1995	poultry	Poultry Carcass (Gallus gallus domesticus)	Brazil	Brazil	South America	yes		CFSAN
SRR5182255	2016	poultry	Chicken drag swab	United States	USA-OH	North America	yes		CFSAN
SRR5182257	2016	poultry	Chicken drag swab	United States	USA-OH	North America	yes		CFSAN
SRR5182259	2014	poultry	Chicken drag swab	United States	USA-OH	North America	yes		CFSAN
SRR5182262	2015	poultry	Chicken drag swab	United States	USA-OH	North America	yes		CFSAN
SRR5182323	2013	poultry	Chicken drag swab	United States	USA-OH	North America	yes		CFSAN
SRR5206225	2005	poultry	Poultry	Canada	Canada	North America	failed		CFSAN
SRR5206337	2016	poultry	Chicken Meat	United States	USA-GA	North America	redundant		CFSAN
SRR5206344	2016	poultry	Boneless Chicken Meat	United States	USA-WA	North America	yes		CFSAN
SRR5206363	2016	poultry	Chicken Meat	United States	USA-GA	North America	yes		CFSAN
SRR5209140	2016	poultry	Chicken Meat	United States	USA-GA	North America	redundant		CFSAN
SRR5209141	2016	poultry	Chicken Meat	United States	USA-GA	North America	redundant		CFSAN
SRR5209144	2016	poultry	Chicken Meat	United States	USA-GA	North America	yes		CFSAN
SRR5209150	2015	water	creek water	United States	USA-VA	North America	yes		CFSAN
SRR5209153	2015	water	creek water	United States	USA-VA	North America	yes		CFSAN
SRR5209154	2015	water	creek water	United States	USA-VA	North America	failed		CFSAN
SRR5209176	2015	water	creek water	United States	USA-VA	North America	redundant		CFSAN
SRR5217593	2011	poultry	Chicken drag swab	United States	USA-OH	North America	redundant		CFSAN
SRR5217594	2011	poultry	Chicken drag swab	United States	USA-OH	North America	redundant		CFSAN
SRR5217595	2011	poultry	Chicken drag swab	United States	USA-OH	North America	yes		CFSAN
SRR5217596	2011	poultry	Chicken drag swab	United States	USA-OH	North America	failed		CFSAN
SRR5217597	2011	poultry	Chicken drag swab	United States	USA-OH	North America	yes		CFSAN
SRR5217665	2016	poultry	Raw Chicken	United States	USA-GA	North America	yes		CFSAN
SRR5217702	2011	poultry	Chicken drag swab	United States	USA-OH	North America	failed		CFSAN
SRR5217703	2011	poultry	Chicken drag swab	United States	USA-OH	North America	redundant		CFSAN
SRR5217709	2011	poultry	Chicken drag swab	United States	USA-OH	North America	failed		CFSAN
SRR5217711	2013	poultry	Chicken drag swab	United States	USA-OH	North America	failed		CFSAN
SRR5217714	2011	poultry	Chicken drag swab	United States	USA-OH	North America	redundant		CFSAN
SRR5217717	2011	poultry	Chicken drag swab	United States	USA-OH	North America	redundant		CFSAN
SRR5217724	2012	poultry	Chicken drag swab	United States	USA-OH	North America	yes		CFSAN
SRR5218453	2010	poultry	carcasses from chicken farm	Colombia	Colombia	South America	yes		Universidad de los Andes
SRR5223590	2017	poultry	raw intact chicken	United States	USA-SC	North America	yes		USDA-FSIS
SRR5230384	2014	water	Irrigation water	United States	USA-CA	North America	yes		CFSAN
SRR5232001	2016	poultry	Poultry	Uganda	Uganda	Africa	redundant		CFSAN
SRR5232010	2016	poultry	Poultry	Uganda	Uganda	Africa	yes		CFSAN
SRR5232012	2016	poultry	Poultry	Uganda	Uganda	Africa	redundant		CFSAN
SRR5232014	2016	poultry	Poultry	Uganda	Uganda	Africa	redundant		CFSAN
SRR5232024	2016	poultry	Poultry	Uganda	Uganda	Africa	redundant		CFSAN
SRR5232056	2008	poultry	Pecked Eggs/Organs	Brazil	Brazil	South America	yes		CFSAN
SRR5235729	2016	poultry	Boneless Chicken	United States	USA-WA	North America	yes		CFSAN
SRR5238246	2016	poultry	Boneless Chicken	United States	USA-GA	North America	yes		CFSAN
SRR5244572	2010	poultry	Chicken drag swab	United States	USA-OH	North America	redundant		CFSAN
SRR5244574	2010	poultry	Chicken eggs	United States	USA-OH	North America	redundant		CFSAN
SRR5244575	2010	poultry	Chicken eggs	United States	USA-OH	North America	redundant		CFSAN
SRR5244577	2010	poultry	Chicken drag swab	United States	USA-OH	North America	yes		CFSAN
SRR5244578	2010	poultry	Chicken eggs	United States	USA-OH	North America	redundant		CFSAN
SRR5251197	2016	poultry	Poultry	Uganda	Uganda	Africa	redundant		CFSAN
SRR5251233	2016	poultry	Poultry	Uganda	Uganda	Africa	failed		CFSAN
SRR5251242	2016	poultry	Poultry	Uganda	Uganda	Africa	redundant		CFSAN
SRR5251417	2016	poultry	Poultry	Uganda	Uganda	Africa	yes		CFSAN
SRR5251517	2016	poultry	Poultry	Uganda	Uganda	Africa	redundant		CFSAN
SRR5251521	2016	poultry	Poultry	Uganda	Uganda	Africa	redundant		CFSAN
SRR5277180	2017	poultry	comminuted chicken	United States	USA-GA	North America	yes		USDA-FSIS
SRR5278811	2016	poultry	Poultry	Uganda	Uganda	Africa	redundant		CFSAN
SRR5278821	2016	poultry	Poultry	Uganda	Uganda	Africa	redundant		CFSAN
SRR5278828	2016	poultry	Poultry	Uganda	Uganda	Africa	yes		CFSAN
SRR5278831	2016	poultry	Poultry	Uganda	Uganda	Africa	redundant		CFSAN
SRR5278940	2010	poultry	Chicken drag swab	United States	USA-OH	North America	redundant		CFSAN
SRR5278942	2010	poultry	Chicken drag swab	United States	USA-OH	North America	yes		CFSAN
SRR5278946	2010	poultry	Chicken drag swab	United States	USA-OH	North America	failed		CFSAN
SRR5278947	2010	poultry	Turkey drag swab	United States	USA-OH	North America	yes		CFSAN
SRR5280386	2016	poultry	Poultry	Uganda	Uganda	Africa	redundant		CFSAN
SRR5280516	2015	water	creek water	United States	USA-VA	North America	failed		CFSAN
SRR5280517	2015	water	creek water	United States	USA-VA	North America	redundant		CFSAN
SRR5280519	2015	water	creek water	United States	USA-VA	North America	failed		CFSAN
SRR5292195	2005	poultry	Poultry	Canada	Canada	North America	yes		CFSAN
SRR5329404	1993	other avian	Emu Feces (Dromaius novaehollandiae)	United States	USA-OK	North America	redundant		CFSAN
SRR5330945	2015	water	creek water	United States	USA-VA	North America	redundant		CFSAN
SRR5330946	2015	water	creek water	United States	USA-VA	North America	yes		CFSAN
SRR5342833	2010	water	Environmental Water Sample	United States	USA-IA	North America	yes		CFSAN
SRR5349180	2017	poultry	comminuted chicken	United States	USA-TX	North America	yes		USDA-FSIS
SRR5349769	2017	poultry	raw intact chicken	United States	USA-VA	North America	yes		USDA-FSIS
SRR5351034	2017	poultry	chicken carcass	United States	USA-SC	North America	yes		USDA-FSIS
SRR5365112	2017	poultry	comminuted chicken	United States	USA-AR	North America	redundant		USDA-FSIS
SRR5365206	2017	poultry	animal-chicken-young chicken	United States	USA-AL	North America	yes		USDA-FSIS
SRR5378774	2007	poultry	raw cat food chicken	United States	USA-CT	North America	yes		CFSAN
SRR5380965	1993	other avian	Emu Feces (Dromaius novaehollandiae)	United States	USA-OK	North America	yes		CFSAN
SRR5387492	1996	other avian	WildChicken Intestine (Avian)	United States	USA-OK	North America	yes		CFSAN
SRR5387496	1996	other avian	Gamebird Intestine (Avian)	United States	USA-OK	North America	yes		CFSAN
SRR5398001	2002	other avian	Rattite	United States	USA-OK	North America	yes		CFSAN
SRR5452219	2010	water	Sewage	United States	USA-HI	North America	redundant		CFSAN
SRR5452223	2010	water	Sewage	United States	USA-HI	North America	yes		CFSAN
SRR5455499	2017	poultry	comminuted chicken	United States	USA-GA	North America	yes		USDA-FSIS
SRR5459153	2017	seafood	Spicey Tuna	United States	USA-SC	North America	redundant		CFSAN
SRR5459154	2017	seafood	Spicey Tuna	United States	USA-SC	North America	yes		CFSAN
SRR5469608	2017	seafood	Spicey Tuna	United States	USA-SC	North America	redundant		CFSAN
SRR5496040	2017	poultry	comminuted chicken	United States	USA-KS	North America	redundant		USDA-FSIS
SRR5516302	2017	poultry	raw intact chicken	United States	USA-WA	North America	yes		USDA-FSIS
SRR5576046	2017	poultry	raw intact chicken	United States	USA-DE	North America	yes		USDA-FSIS
SRR5582075	2008	other animals	mouse	United States	USA-MN	North America	yes		CFSAN
SRR5646905	2017	poultry	animal-chicken-young chicken	United States	USA-AR	North America	yes		USDA-FSIS
SRR5647043	2017	poultry	raw intact chicken	United States	USA-NC	North America	yes		USDA-FSIS
SRR5649221	2006	other animals	frz rabbit	China	China	Asia	yes		CFSAN
SRR5663589	2017	other aquatic animals	sponge	United States	USA-TX	North America	yes		CFSAN
SRR5683873	2017	poultry	animal-chicken-young chicken	United States	USA-AR	North America	yes		USDA-FSIS
SRR5684030	2017	poultry	comminuted chicken	United States	USA-TX	North America	yes		USDA-FSIS
SRR5684032	2017	poultry	Comminuted Turkey	United States	USA-CA	North America	redundant		USDA-FSIS
SRR5693823	2017	poultry	raw intact chicken	United States	USA-GA	North America	yes		USDA-FSIS
SRR5753195	2017	poultry	comminuted chicken	United States	USA-AR	North America	yes		USDA-FSIS
SRR5758426	2017	poultry	chicken breast dog treat	Canada	Canada	North America	yes		CFSAN
SRR5762186	2017	poultry	raw intact chicken	United States	USA-TX	North America	yes		USDA-FSIS
SRR5766656	2017	poultry	chicken carcass	United States	USA-GA	North America	yes		USDA-FSIS
SRR5767277	2017	poultry	raw intact chicken	United States	USA-WA	North America	yes		USDA-FSIS
SRR5805096	2010	poultry	Broiler carcass	United States	USA-IA	North America	yes		CFSAN
SRR5819519	2017	poultry	raw intact chicken	United States	USA-WA	North America	redundant		USDA-FSIS
SRR5819560	2017	poultry	comminuted chicken	United States	USA-AL	North America	yes		USDA-FSIS
SRR5819637	1986	human	feces	Brazil	Brazil	South America	yes		CFSAN
SRR5819649	2002	poultry	chicken breast	United States	USA-MD	North America	redundant		CFSAN
SRR5819676	2002	poultry	chicken breast	United States	USA-CT	North America	yes		CFSAN
SRR5819677	2002	poultry	chicken breast	United States	USA-MD	North America	yes		CFSAN
SRR5819678	2002	poultry	chicken	United States	USA-NC	North America	redundant		CFSAN
SRR5819768	1998	other animals	spleen	United States	USA-PA	North America	yes		CFSAN
SRR5819769	1998	other animals	spleen	United States	USA-PA	North America	yes		CFSAN
SRR5819770	1995	other animals	spleen	United States	USA-PA	North America	redundant		CFSAN
SRR5819771	1997	other animals	spleen	United States	USA-PA	North America	yes		CFSAN
SRR5819773	1998	other animals	intestine	United States	USA-PA	North America	redundant		CFSAN
SRR5819774	1998	other animals	spleen	United States	USA-PA	North America	redundant		CFSAN
SRR5819775	1995	other animals	spleen	United States	USA-PA	North America	redundant		CFSAN
SRR5819776	1995	other animals	spleen	United States	USA-PA	North America	redundant		CFSAN
SRR5819777	1995	other animals	spleen	United States	USA-PA	North America	yes		CFSAN
SRR5819779	1995	other animals	spleen	United States	USA-PA	North America	redundant		CFSAN
SRR5819784	1995	other animals	spleen	United States	USA-PA	North America	redundant		CFSAN
SRR5819785	1995	other animals	spleen	United States	USA-PA	North America	failed		CFSAN
SRR5819788	1995	other animals	spleen	United States	USA-PA	North America	failed		CFSAN
SRR5819789	1995	other animals	intestine	United States	USA-PA	North America	failed		CFSAN
SRR5819790	1995	other animals	spleen	United States	USA-PA	North America	redundant		CFSAN
SRR5819792	1997	other animals	intestine	United States	USA-PA	North America	failed		CFSAN
SRR5862676	2017	poultry	raw intact chicken	United States	USA-AL	North America	redundant		USDA-FSIS
SRR5865671	2017	poultry	raw intact chicken	United States	USA-AL	North America	yes		USDA-FSIS
SRR5865675	2017	poultry	comminuted chicken	United States	USA-MN	North America	yes		USDA-FSIS
SRR5884033	1996	other animals	spleen	United States	USA-PA	North America	yes		CFSAN
SRR5884036	1996	other animals	spleen	United States	USA-PA	North America	redundant		CFSAN
SRR5884037	1996	other animals	spleen	United States	USA-PA	North America	redundant		CFSAN
SRR5884041	1996	other animals	intestine	United States	USA-PA	North America	redundant		CFSAN
SRR5884042	1997	other animals	intestine	United States	USA-PA	North America	redundant		CFSAN
SRR5884043	1997	other animals	intestine	United States	USA-PA	North America	redundant		CFSAN
SRR5884050	1997	other animals	intestine	United States	USA-PA	North America	redundant		CFSAN
SRR5884057	1997	other animals	intestine	United States	USA-PA	North America	redundant		CFSAN
SRR5951335	2017	poultry	Poultry	United States	USA-NE	North America	yes		CFSAN
SRR5956523	2017	poultry	animal-chicken-young chicken	United States	USA-AL	North America	yes		USDA-FSIS
SRR5970375	2017	poultry	raw intact chicken	United States	USA-CA	North America	yes		USDA-FSIS
SRR5970532	1996	other animals	spleen	United States	USA-PA	North America	redundant		CFSAN
SRR6039971	2017	poultry	raw intact chicken	United States	USA-TX	North America	yes		USDA-FSIS
SRR6108680	2010	water	Sewage	United States	USA-HI	North America	redundant		CFSAN
SRR6108693	2010	water	Sewage	United States	USA-HI	North America	redundant		CFSAN
SRR6109135	2016	poultry	Chicken Cecum Pre-Harvest (Poultry)	Suriname	Suriname	South America	yes		CFSAN
SRR6125289	2017	poultry	raw intact chicken	United States	USA-CA	North America	redundant		USDA-FSIS
SRR6126787	2011	seafood	frz squid	Taiwan	Taiwan, China	Asia	yes		CFSAN
SRR6131980	2013	human	blood	Australia	Australia	Oceania	yes		Microbiological Diagnostics Unit
SRR6131987	2015	human	feces	Australia	Australia	Oceania	yes		Microbiological Diagnostics Unit
SRR6132009	2017	human	feces	Australia	Australia	Oceania	yes		Microbiological Diagnostics Unit
SRR6132021	2014	human	blood	Australia	Australia	Oceania	yes		Microbiological Diagnostics Unit
SRR6132024	2015	human	wound	Australia	Australia	Oceania	yes		Microbiological Diagnostics Unit
SRR6132033	2017	human	feces	Australia	Australia	Oceania	yes		Microbiological Diagnostics Unit
SRR6132064	2016	human	feces	Australia	Australia	Oceania	yes		Microbiological Diagnostics Unit
SRR6132073	2007	human	feces	Australia	Australia	Oceania	yes		Microbiological Diagnostics Unit
SRR6132075	2008	human	feces	Australia	Australia	Oceania	yes		Microbiological Diagnostics Unit
SRR6132076	2008	human	feces	Australia	Australia	Oceania	yes		Microbiological Diagnostics Unit
SRR6132077	2009	human	feces	Australia	Australia	Oceania	yes		Microbiological Diagnostics Unit
SRR6132079	2010	human	feces	Australia	Australia	Oceania	yes		Microbiological Diagnostics Unit
SRR6132086	2012	human	chest	Australia	Australia	Oceania	yes		Microbiological Diagnostics Unit
SRR6132090	2011	human	feces	Australia	Australia	Oceania	yes		Microbiological Diagnostics Unit
SRR6132091	2011	human	feces	Australia	Australia	Oceania	yes		Microbiological Diagnostics Unit
SRR6132095	2007	human	feces	Australia	Australia	Oceania	yes		Microbiological Diagnostics Unit
SRR6132100	2001	human	feces	Australia	Australia	Oceania	yes		Microbiological Diagnostics Unit
SRR6132102	2003	human	feces	Australia	Australia	Oceania	yes		Microbiological Diagnostics Unit
SRR6132103	2004	human	feces	Australia	Australia	Oceania	yes		Microbiological Diagnostics Unit
SRR6132114	2017	human	feces	Australia	Australia	Oceania	yes		Microbiological Diagnostics Unit
SRR6132116	2014	human	feces	Australia	Australia	Oceania	failed		Microbiological Diagnostics Unit
SRR6132121	2013	human	feces	Australia	Australia	Oceania	yes		Microbiological Diagnostics Unit
SRR6132124	2012	human	feces	Australia	Australia	Oceania	yes		Microbiological Diagnostics Unit
SRR6132128	2014	human	blood	Australia	Australia	Oceania	yes		Microbiological Diagnostics Unit
SRR6179224	2010	water	Sewage	United States	USA-HI	North America	redundant		CFSAN
SRR6179266	2010	water	Sewage	United States	USA-HI	North America	redundant		CFSAN
SRR6179271	2010	water	Sewage	United States	USA-HI	North America	failed		CFSAN
SRR6179272	2010	water	Sewage	United States	USA-HI	North America	redundant		CFSAN
SRR6179273	2010	water	Sewage	United States	USA-HI	North America	redundant		CFSAN
SRR6179274	2010	water	Sewage	United States	USA-HI	North America	failed		CFSAN
SRR6187209	2017	poultry	raw intact chicken	United States	USA-AL	North America	yes		USDA-FSIS
SRR6207450	2011	other animals	iqf whole rabbit	China	China	Asia	failed		CFSAN
SRR6238394	2016	poultry	comminuted chicken	United States	USA-AR	North America	yes		USDA-FSIS
SRR6244070	2006	other animals	frz rabbit	China	China	Asia	failed		CFSAN
SRR6255021	2017	poultry	chicken carcass	United States	USA-GA	North America	yes		USDA-FSIS
SRR6305361	2017	poultry	raw intact chicken	United States	USA-WA	North America	yes		USDA-FSIS
SRR6309792	2017	other avian	Anas platyrhynchos, Environmental	United States	USA-OH	North America	yes		CFSAN
SRR6314833	2017	poultry	comminuted chicken	United States	USA-NC	North America	yes		USDA-FSIS
SRR6314847	2017	poultry	raw intact chicken	United States	USA-DE	North America	yes		USDA-FSIS
SRR6342052	2011	other animals	iqf whole rabbit	China	China	Asia	failed		CFSAN
SRR6345313	2017	poultry	raw intact chicken	United States	USA-MS	North America	yes		USDA-FSIS
SRR6350835	2016	poultry	chicken breast	United States	USA-GA	North America	yes		FDA
SRR6350881	2016	poultry	Chicken thighs	United States	USA-MN	North America	yes		FDA
SRR6350941	2016	poultry	Chicken legs	United States	USA-CO	North America	yes		FDA
SRR6351075	2016	poultry	chicken breast	United States	USA-GA	North America	yes		FDA
SRR6351096	2016	poultry	chicken breast	United States	USA-LA	North America	yes		FDA
SRR6351128	2016	poultry	chicken breast	United States	USA-LA	North America	yes		FDA
SRR6387428	2017	seafood	Squid	China	China	Asia	failed		CFSAN
SRR6419011	2017	poultry	comminuted chicken	United States	USA-TX	North America	yes		USDA-FSIS
SRR6424862	2017	poultry	chicken carcass	United States	USA-CA	North America	yes		USDA-FSIS
SRR6439828	2017	poultry	comminuted chicken	United States	USA-GA	North America	yes		USDA-FSIS
SRR6476771	2017	seafood	Squid	China	China	Asia	redundant		CFSAN
SRR6495739	2018	poultry	comminuted chicken	United States	USA-FL	North America	redundant		USDA-FSIS
SRR6496724	2018	poultry	comminuted chicken	United States	USA-OH	North America	redundant		USDA-FSIS
SRR6498388	2018	poultry	comminuted chicken	United States	USA-MA	North America	redundant		USDA-FSIS
SRR6498390	2018	poultry	raw intact chicken	United States	USA-WV	North America	yes		USDA-FSIS
SRR6639037	2018	poultry	chicken carcass	United States	USA-MO	North America	yes		USDA-FSIS
SRR6652756	2018	poultry	raw intact chicken	United States	USA-AR	North America	yes		USDA-FSIS
SRR6663767	2016	water	water	United States	USA-CA	North America	yes		CFSAN
SRR6703131	2017	seafood	block frozen cleaned loligo squid	China	China	Asia	yes		CFSAN
SRR6703151	2017	seafood	block frozen cleaned loligo squid	China	China	Asia	redundant		CFSAN
SRR6706443	2018	poultry	raw intact chicken	United States	USA-TX	North America	yes		USDA-FSIS
SRR6729325	2007	poultry	cat food raw chicken	United States	USA-CT	North America	failed		CFSAN
SRR6750580	2016	water	water	United States	USA-CA	North America	yes		CFSAN
SRR6764200	2018	poultry	chicken carcass	United States	USA-OH	North America	yes		USDA-FSIS
SRR6786593	2016	poultry	broiler chicken	Brazil	Brazil	South America	redundant		CFSAN
SRR6786594	2016	poultry	broiler chicken	Brazil	Brazil	South America	redundant		CFSAN
SRR6787042	2016	poultry	broiler chicken	Brazil	Brazil	South America	yes		CFSAN
SRR6792310	2018	poultry	animal-chicken-young chicken	United States	USA-AR	North America	yes		USDA-FSIS
SRR6798511	2018	poultry	chicken carcass	United States	USA-IL	North America	yes		USDA-FSIS
SRR6807953	2006	water	Little River; water	United States	USA-GA	North America	yes		CFSAN
SRR6810044	2018	poultry	raw intact chicken	United States	USA-MO	North America	yes		USDA-FSIS
SRR6837720	2018	poultry	comminuted chicken	United States	USA-AL	North America	yes		USDA-FSIS
SRR6843299	2018	poultry	comminuted chicken	United States	USA-MA	North America	yes		USDA-FSIS
SRR6848350	2018	poultry	raw intact chicken	United States	USA-AR	North America	yes		USDA-FSIS
SRR6890692	2018	poultry	raw intact chicken	United States	USA-TX	North America	redundant		USDA-FSIS
SRR6916717	2018	poultry	animal-chicken-young chicken	United States	USA-MS	North America	yes		USDA-FSIS
SRR6927006	2014	poultry	Chicken wing	Brazil	Brazil	South America	redundant		CFSAN
SRR6927022	2014	other avian	Feces (Coturnix coturnix )	Brazil	Brazil	South America	redundant		CFSAN
SRR6927195	2014	poultry	Chicken wing	Brazil	Brazil	South America	redundant		CFSAN
SRR6927215	2012	poultry	Chiken wing	Brazil	Brazil	South America	yes		CFSAN
SRR6927276	2014	poultry	Flock Environment (Gallus gallus Breeders)	Brazil	Brazil	South America	yes		CFSAN
SRR6927923	1996	other animals	spleen	United States	USA-PA	North America	failed		CFSAN
SRR6930088	2018	poultry	raw intact chicken	United States	USA-GA	North America	yes		USDA-FSIS
SRR6933292	2018	poultry	raw intact chicken	United States	USA-AL	North America	redundant		USDA-FSIS
SRR6951406	2016	water	water	United States	USA-CA	North America	yes		CFSAN
SRR6973642	2014	poultry	Chiken skin	Brazil	Brazil	South America	redundant		CFSAN
SRR6973763	2014	poultry	Chiken breast	Brazil	Brazil	South America	redundant		CFSAN
SRR7056275	2018	poultry	raw intact chicken	United States	USA-AL	North America	yes		USDA-FSIS
SRR7062216	2016	poultry	carcass	Iraq	Iraq	Asia	failed		Murdoch University
SRR7062217	2016	poultry	carcass	Iraq	Iraq	Asia	failed		Murdoch University
SRR7062219	2016	poultry	carcass	Iraq	Iraq	Asia	yes		Murdoch University
SRR7062220	2016	poultry	carcass	Iraq	Iraq	Asia	redundant		Murdoch University
SRR7062230	2016	poultry	carcass	Iraq	Iraq	Asia	redundant		Murdoch University
SRR7064456	2016	poultry	broiler chicken	Brazil	Brazil	South America	redundant		CFSAN
SRR7064942	2016	poultry	broiler chicken	Brazil	Brazil	South America	redundant		CFSAN
SRR7074983	2018	poultry	chicken carcass	United States	USA-LA	North America	yes		USDA-FSIS
SRR7084948	2017	water	Non-Tidal Freshwater River	United States	USA-MD	North America	yes		CFSAN
SRR7092917	2018	poultry	raw intact chicken	United States	USA-AL	North America	yes		USDA-FSIS
SRR7123212	2018	poultry	raw intact chicken	United States	USA-GA	North America	yes		USDA-FSIS
SRR7123214	2018	poultry	chicken carcass	United States	USA-AL	North America	yes		USDA-FSIS
SRR7127524	2017	water	water	United States	USA-CA	North America	redundant		CFSAN
SRR7127999	2017	water	water	United States	USA-CA	North America	redundant		CFSAN
SRR7140555	2018	poultry	animal-chicken-young chicken	United States	USA-OK	North America	yes		USDA-FSIS
SRR7171559	2018	poultry	chicken carcass	United States	USA-CA	North America	yes		USDA-FSIS
SRR7183164	2018	poultry	comminuted chicken	United States	USA-OH	North America	yes		USDA-FSIS
SRR7189403	2018	poultry	comminuted chicken	United States	USA-MA	North America	failed		USDA-FSIS
SRR7250128	2016	poultry	broiler chicken	Brazil	Brazil	South America	redundant		CFSAN
SRR7284854	2014	poultry	Flock Environment (Gallus gallus Breeders)	Brazil	Brazil	South America	failed		CFSAN
SRR7289143	2018	poultry	comminuted chicken	United States	USA-PA	North America	yes		USDA-FSIS
SRR7343351	2018	poultry	raw intact chicken	United States	USA-AL	North America	redundant		USDA-FSIS
SRR7358925	2018	poultry	comminuted chicken	United States	USA-TN	North America	yes		USDA-FSIS
SRR7379963	2018	poultry	comminuted chicken	United States	USA-WA	North America	yes		USDA-FSIS
SRR7406198	2017	water	Finished Water	United States	USA-CA	North America	failed		CFSAN
SRR7412636	2017	water	Finished Water	United States	USA-CA	North America	redundant		CFSAN
SRR7443450	2018	poultry	raw intact chicken	United States	USA-GA	North America	yes		USDA-FSIS
SRR7450557	1999	human	biological fluid or tissue	Peru	Peru	South America	yes		CFSAN
SRR7454860	2018	poultry	comminuted chicken	United States	USA-DE	North America	redundant		USDA-FSIS
SRR7456244	2011	human	biological fluid or tissue	Peru	Peru	South America	yes		CFSAN
SRR7496983	2012	human	Human Stool	Lebanon	Lebanon	Asia	yes		CFSAN
SRR7497099	2014	human	Human Stool	Lebanon	Lebanon	Asia	yes		CFSAN
SRR7501376	2018	poultry	raw intact chicken	United States	USA-SC	North America	redundant		USDA-FSIS
SRR7504338	2011	human	Human Stool	Lebanon	Lebanon	Asia	yes		CFSAN
SRR7506683	2017	water	water	United States	USA-CA	North America	yes		CFSAN
SRR7609370	2015	human	Human Stool	Lebanon	Lebanon	Asia	yes		CFSAN
SRR7609371	2012	human	Human Stool	Lebanon	Lebanon	Asia	yes		CFSAN
SRR7628927	2012	poultry	egg	Brazil	Brazil	South America	yes		CFSAN
SRR7638844	2017	water	water	United States	USA-CA	North America	yes		CFSAN
SRR7653325	2017	poultry	Chicken Breasts	United States	USA-PA	North America	yes		FDA-CVM
SRR7653363	2017	poultry	Chicken wings	United States	USA-NY	North America	redundant		FDA-CVM
SRR7653383	2017	poultry	Chicken wings	United States	USA-MN	North America	yes		FDA-CVM
SRR7653385	2017	poultry	Chicken breasts	United States	USA-GA	North America	yes		FDA-CVM
SRR7661080	2018	poultry	raw intact chicken	United States	USA-GA	North America	yes		USDA-FSIS
SRR7691939	2018	poultry	comminuted chicken	United States	USA-WA	North America	redundant		USDA-FSIS
SRR7741588	2008	human	stool	Taiwan	Taiwan, China	Asia	yes		Centers for Disease Control, Taiwan
SRR7741595	2017	human	stool	Taiwan	Taiwan, China	Asia	yes		Centers for Disease Control, Taiwan
SRR7741602	2016	human	Bld	Taiwan	Taiwan, China	Asia	yes		Centers for Disease Control, Taiwan
SRR7741604	2007	human	stool	Taiwan	Taiwan, China	Asia	yes		Centers for Disease Control, Taiwan
SRR7741612	2014	human	stool	Taiwan	Taiwan, China	Asia	yes		Centers for Disease Control, Taiwan
SRR7741621	2006	human	blood	Taiwan	Taiwan, China	Asia	yes		Centers for Disease Control, Taiwan
SRR7741632	2015	human	stool	Taiwan	Taiwan, China	Asia	yes		Centers for Disease Control, Taiwan
SRR7741642	2018	human	stool	Taiwan	Taiwan, China	Asia	yes		Centers for Disease Control, Taiwan
SRR7741645	2010	human	stool	Taiwan	Taiwan, China	Asia	yes		Centers for Disease Control, Taiwan
SRR7741646	2011	human	stool	Taiwan	Taiwan, China	Asia	yes		Centers for Disease Control, Taiwan
SRR7757621	2018	poultry	raw intact chicken	United States	USA-CO	North America	redundant		USDA-FSIS
SRR7758740	2018	poultry	raw intact chicken	United States	USA-SC	North America	yes		USDA-FSIS
SRR7758853	2012	seafood	shrimp	India	India	Asia	failed		CFSAN
SRR7777156	2011	human	human	Singapore	Singapore	Asia	yes		National Public Health Laboratory
SRR7777158	2013	human	human	Singapore	Singapore	Asia	failed		National Public Health Laboratory
SRR7777163	2014	human	human	Singapore	Singapore	Asia	failed		National Public Health Laboratory
SRR7777189	2010	human	human	Singapore	Singapore	Asia	yes		National Public Health Laboratory
SRR7777193	2014	human	human	Singapore	Singapore	Asia	yes		National Public Health Laboratory
SRR7777198	2013	human	human	Singapore	Singapore	Asia	yes		National Public Health Laboratory
SRR7777204	2017	human	human	Singapore	Singapore	Asia	failed		National Public Health Laboratory
SRR7777205	2015	human	human	Singapore	Singapore	Asia	failed		National Public Health Laboratory
SRR7777210	2017	human	human	Singapore	Singapore	Asia	failed		National Public Health Laboratory
SRR7777211	2015	human	human	Singapore	Singapore	Asia	failed		National Public Health Laboratory
SRR7777213	2016	human	human	Singapore	Singapore	Asia	yes		National Public Health Laboratory
SRR7777220	2016	human	human	Singapore	Singapore	Asia	failed		National Public Health Laboratory
SRR7814444	2012	other animals	frz rabbit leg quarters	China	China	Asia	yes		CFSAN
SRR7838541	2018	poultry	raw intact chicken	United States	USA-FL	North America	yes		USDA-FSIS
SRR7942828	2006	poultry	fresh raw egg	United States	USA-SC	North America	yes		CFSAN
SRR7942839	2006	poultry	fresh raw egg	United States	USA-SC	North America	redundant		CFSAN
SRR8062191	2018	poultry	Heart (Gallus gallus domesticus)	Canada	Canada	North America	yes		CFSAN
SRR8078644	2018	poultry	raw intact chicken	United States	USA-KY	North America	yes		USDA-FSIS
SRR8078819	2009	water	water	United States	USA	North America	redundant		FDA/CFSAN
SRR8078826	2008	water	water	United States	USA	North America	yes		FDA/CFSAN
SRR8078863	2009	water	water	United States	USA	North America	yes		FDA/CFSAN
SRR8078864	2009	water	water	United States	USA	North America	yes		FDA/CFSAN
SRR8078865	2009	water	water	United States	USA	North America	yes		FDA/CFSAN
SRR8078884	2008	water	water	United States	USA	North America	yes		FDA/CFSAN
SRR8078895	2008	water	water	United States	USA	North America	yes		FDA/CFSAN
SRR8078897	2008	water	water	United States	USA	North America	redundant		FDA/CFSAN
SRR8081634	2014	water	water	Chile	Chile	South America	yes		FDA/CFSAN
SRR8081636	2014	water	water	Chile	Chile	South America	yes		FDA/CFSAN
SRR8081642	2013	water	water	Chile	Chile	South America	yes		FDA/CFSAN
SRR8144759	2018	poultry	Internal organs (Gallus gallus domesticus)	Canada	Canada	North America	yes		CFSAN
SRR8169739	2018	poultry	raw intact chicken	United States	USA-IL	North America	yes		USDA-FSIS
SRR8172890	2018	poultry	comminuted chicken	United States	USA-MO	North America	yes		USDA-FSIS
SRR8177021	2015	other avian	Feces (Coturnix coturnix )	Brazil	Brazil	South America	yes		CFSAN
SRR8177032	2014	poultry	Feces (Gallus gallus)	Brazil	Brazil	South America	yes		CFSAN
SRR8177036	2014	other avian	Feces (Coturnix coturnix )	Brazil	Brazil	South America	yes		CFSAN
SRR8177042	2014	other avian	Feces (Coturnix coturnix )	Brazil	Brazil	South America	yes		CFSAN
SRR8177065	2014	poultry	Flock Environment (Gallus gallus Breeders)	Brazil	Brazil	South America	redundant		CFSAN
SRR8206306	2018	poultry	chicken carcass	United States	USA-AL	North America	failed		USDA-FSIS
SRR8224581	2015	other animals	Venomous Reptile	United Kingdom	UK-Liverpool	Europe	yes		University of Liverpool
SRR8224617	2016	other animals	Venomous Reptile	United Kingdom	UK-Liverpool	Europe	failed		University of Liverpool
SRR8267753	2018	poultry	raw intact chicken	United States	USA-SC	North America	yes		USDA-FSIS
SRR8272601	2018	water	water	United States	USA-CA	North America	yes		CFSAN
SRR8369856	2018	poultry	comminuted chicken	United States	USA-AR	North America	redundant		USDA-FSIS
SRR8430248	2018	poultry	raw intact chicken	United States	USA-MO	North America	yes		USDA-FSIS
SRR8451733	1987	poultry	poultry	United Kingdom	UK-England	Europe	yes		Aarhus University
SRR8464748	2019	poultry	raw intact chicken	United States	USA-CO	North America	yes		USDA-FSIS
SRR8471109	2012	poultry	chicken croquette	Paraguay	Paraguay	South America	yes		CFSAN
SRR8479221	2019	poultry	raw intact chicken	United States	USA-MI	North America	redundant		USDA-FSIS
SRR8489745	2018	poultry	raw intact chicken	United States	USA-GA	North America	yes		USDA-FSIS
SRR8495315	2019	poultry	raw intact chicken	United States	USA-MO	North America	yes		USDA-FSIS
SRR8544062	2008	poultry	Chicken cake	Brazil	Brazil	South America	failed		CFSAN
SRR8544223	2008	poultry	egg	Brazil	Brazil	South America	failed		CFSAN
SRR8556297	2019	poultry	raw intact chicken	United States	USA-FL	North America	redundant		USDA-FSIS
SRR8556300	2019	poultry	comminuted chicken	United States	USA-CA	North America	yes		USDA-FSIS
SRR863221	2013	water	Ocean	United States	USA	North America	redundant		University of California at Davis
SRR863223	2013	water	Ocean	United States	USA	North America	yes		University of California at Davis
SRR863224	2013	water	Ocean	United States	USA	North America	yes		University of California at Davis
SRR8643744	2018	poultry	CHICKEN TENDERLOINS	United States	USA-MN	North America	yes		CFSAN
SRR8643949	2018	poultry	Chicken Tenders, Raw	United States	USA-MN	North America	yes		CFSAN
SRR8645013	2019	poultry	raw intact chicken	United States	USA-AL	North America	yes		USDA-FSIS
SRR8655962	2010	poultry	dead chick-embryo	China	China-Beijing	Asia	yes		Salmonella
SRR8665994	2019	poultry	comminuted chicken	United States	USA-KS	North America	yes		USDA-FSIS
SRR8695703	2019	poultry	chicken carcass	United States	USA-OH	North America	yes		USDA-FSIS
SRR8707454	2019	poultry	raw intact chicken	United States	USA-AL	North America	yes		USDA-FSIS
SRR8728105	2018	other animals	Mustelid Lung (Neovison vison)	United States	USA-MI	North America	yes		CFSAN
SRR8782588	2017	water	water	United States	USA-CA	North America	yes		CFSAN
SRR8865079	2019	poultry	raw intact chicken	United States	USA-NC	North America	yes		USDA-FSIS
SRR8888471	2019	poultry	raw intact chicken	United States	USA-OH	North America	redundant		USDA-FSIS
SRR8950124	2019	poultry	animal-chicken-young chicken	United States	USA-MS	North America	yes		USDA-FSIS
SRR9087739	2019	poultry	raw intact chicken	United States	USA-AL	North America	redundant		USDA-FSIS
SRR9127668	2019	poultry	raw intact chicken	United States	USA-CA	North America	yes		USDA-FSIS
SRR9172039	2019	poultry	comminuted chicken	United States	USA-NJ	North America	yes		USDA-FSIS
SRR9201978	2019	poultry	comminuted chicken	United States	USA-NY	North America	yes		USDA-FSIS
SRR9210952	2018	poultry	Chicken Wings	United States	USA-CA	North America	yes		FDA-CVM
SRR9210973	2018	poultry	Chicken Breasts	United States	USA-GA	North America	yes		FDA-CVM
SRR9333376	2019	poultry	raw intact chicken	United States	USA-NJ	North America	redundant		USDA-FSIS
SRR953543	2008	poultry	chicken breast	United States	USA-NM	North America	redundant		CFSAN
SRR953549	2009	poultry	chicken breast	United States	USA-NM	North America	yes		CFSAN
SRR9600812	2019	poultry	raw intact chicken	United States	USA-NH	North America	yes		USDA-FSIS
SRR9637137	2018	poultry	egg hatchery	China	China-Hebei	Asia	redundant		Sichuan University
SRR9637138	2018	poultry	broiler chickens	China	China-Hebei	Asia	redundant		Sichuan University
SRR9637139	2018	poultry	broiler chickens	China	China-Hebei	Asia	failed		Sichuan University
SRR9637140	2018	poultry	broiler breeder	China	China-Hebei	Asia	redundant		Sichuan University
SRR9637141	2018	poultry	broiler chickens	China	China-Hebei	Asia	redundant		Sichuan University
SRR9637142	2018	poultry	broiler chickens	China	China-Hebei	Asia	redundant		Sichuan University
SRR9637143	2018	poultry	egg hatchery	China	China-Hebei	Asia	redundant		Sichuan University
SRR9637144	2018	poultry	broiler chickens	China	China-Hebei	Asia	redundant		Sichuan University
SRR9637145	2018	poultry	broiler chickens	China	China-Hebei	Asia	redundant		Sichuan University
SRR9637146	2018	poultry	broiler chickens	China	China-Hebei	Asia	failed		Sichuan University
SRR9637147	2018	poultry	broiler chickens	China	China-Hebei	Asia	redundant		Sichuan University
SRR9637148	2018	poultry	broiler chickens	China	China-Hebei	Asia	redundant		Sichuan University
SRR9637149	2018	poultry	broiler chickens	China	China-Hebei	Asia	failed		Sichuan University
SRR9637150	2018	poultry	broiler chickens	China	China-Hebei	Asia	yes		Sichuan University
SRR9637151	2018	poultry	broiler chickens	China	China-Hebei	Asia	redundant		Sichuan University
SRR9637152	2018	poultry	broiler chickens	China	China-Hebei	Asia	redundant		Sichuan University
SRR9637153	2018	poultry	broiler chickens	China	China-Hebei	Asia	redundant		Sichuan University
SRR9637154	2018	poultry	broiler chickens	China	China-Hebei	Asia	redundant		Sichuan University
SRR9637155	2018	poultry	broiler chickens	China	China-Hebei	Asia	failed		Sichuan University
SRR9637156	2018	poultry	broiler chickens	China	China-Hebei	Asia	redundant		Sichuan University
SRR9637157	2018	poultry	broiler chickens	China	China-Hebei	Asia	redundant		Sichuan University
SRR9637158	2018	poultry	broiler chickens	China	China-Hebei	Asia	redundant		Sichuan University
SRR9637159	2018	poultry	broiler chickens	China	China-Hebei	Asia	redundant		Sichuan University
SRR9637160	2018	poultry	broiler chickens	China	China-Hebei	Asia	redundant		Sichuan University
SRR9637161	2018	poultry	broiler chickens	China	China-Hebei	Asia	redundant		Sichuan University
SRR9637162	2018	poultry	broiler chickens	China	China-Hebei	Asia	redundant		Sichuan University
SRR9637163	2018	poultry	broiler chickens	China	China-Hebei	Asia	yes		Sichuan University
SRR9637164	2018	poultry	broiler chickens	China	China-Hebei	Asia	redundant		Sichuan University
SRR9637165	2018	poultry	broiler chickens	China	China-Hebei	Asia	redundant		Sichuan University
SRR9637166	2018	poultry	broiler breeder	China	China-Hebei	Asia	redundant		Sichuan University
SRR9637167	2018	poultry	broiler breeder	China	China-Hebei	Asia	redundant		Sichuan University
SRR9637168	2018	poultry	broiler breeder	China	China-Hebei	Asia	redundant		Sichuan University
SRR9637169	2018	poultry	broiler breeder	China	China-Hebei	Asia	redundant		Sichuan University
SRR9637170	2018	poultry	broiler breeder	China	China-Hebei	Asia	redundant		Sichuan University
SRR9637171	2018	poultry	broiler breeder	China	China-Hebei	Asia	redundant		Sichuan University
SRR9637172	2018	poultry	broiler chickens	China	China-Hebei	Asia	redundant		Sichuan University
SRR9637173	2018	poultry	broiler breeder	China	China-Hebei	Asia	redundant		Sichuan University
SRR9637174	2018	poultry	broiler chickens	China	China-Hebei	Asia	redundant		Sichuan University
SRR9637175	2018	poultry	broiler chickens	China	China-Hebei	Asia	redundant		Sichuan University
SRR9637176	2018	poultry	broiler chickens	China	China-Hebei	Asia	redundant		Sichuan University
SRR9637177	2018	poultry	broiler chickens	China	China-Hebei	Asia	redundant		Sichuan University
SRR9637178	2018	poultry	broiler chickens	China	China-Hebei	Asia	redundant		Sichuan University
SRR9637179	2018	poultry	broiler chickens	China	China-Hebei	Asia	redundant		Sichuan University
SRR9637180	2018	poultry	broiler chickens	China	China-Hebei	Asia	redundant		Sichuan University
SRR9637181	2018	poultry	broiler chickens	China	China-Hebei	Asia	redundant		Sichuan University
SRR9637182	2018	poultry	broiler chickens	China	China-Hebei	Asia	redundant		Sichuan University
SRR9637183	2018	poultry	broiler chickens	China	China-Hebei	Asia	redundant		Sichuan University
SRR9637184	2018	poultry	broiler chickens	China	China-Hebei	Asia	redundant		Sichuan University
SRR9637185	2018	poultry	broiler breeder	China	China-Hebei	Asia	redundant		Sichuan University
SRR9637186	2018	poultry	broiler chickens	China	China-Hebei	Asia	redundant		Sichuan University
SRR9637187	2018	poultry	broiler chickens	China	China-Hebei	Asia	redundant		Sichuan University
SRR9637188	2018	poultry	egg hatchery	China	China-Hebei	Asia	yes		Sichuan University
SRR9637189	2018	poultry	broiler chickens	China	China-Hebei	Asia	redundant		Sichuan University
SRR9637190	2018	poultry	broiler chickens	China	China-Hebei	Asia	redundant		Sichuan University
SRR9637191	2018	poultry	broiler chickens	China	China-Hebei	Asia	redundant		Sichuan University
SRR9637192	2018	poultry	egg hatchery	China	China-Hebei	Asia	redundant		Sichuan University
SRR9637193	2018	poultry	egg hatchery	China	China-Hebei	Asia	redundant		Sichuan University
SRR9637194	2018	poultry	broiler chickens	China	China-Hebei	Asia	redundant		Sichuan University
SRR9637195	2018	poultry	broiler chickens	China	China-Hebei	Asia	redundant		Sichuan University
SRR9637196	2018	poultry	broiler chickens	China	China-Hebei	Asia	redundant		Sichuan University
SRR9637197	2018	poultry	broiler chickens	China	China-Hebei	Asia	redundant		Sichuan University
SRR9637198	2018	poultry	broiler chickens	China	China-Hebei	Asia	redundant		Sichuan University
SRR9637199	2018	poultry	egg hatchery	China	China-Hebei	Asia	redundant		Sichuan University
SRR9637200	2018	poultry	egg hatchery	China	China-Hebei	Asia	redundant		Sichuan University
SRR9637201	2018	poultry	egg hatchery	China	China-Hebei	Asia	redundant		Sichuan University
SRR9637202	2018	poultry	broiler chickens	China	China-Hebei	Asia	redundant		Sichuan University
SRR9637203	2018	poultry	broiler chickens	China	China-Hebei	Asia	redundant		Sichuan University
SRR9637204	2018	poultry	broiler chickens	China	China-Hebei	Asia	redundant		Sichuan University
SRR9637205	2018	poultry	broiler chickens	China	China-Hebei	Asia	redundant		Sichuan University
SRR9637206	2018	poultry	egg hatchery	China	China-Hebei	Asia	redundant		Sichuan University
SRR9637207	2018	poultry	egg hatchery	China	China-Hebei	Asia	redundant		Sichuan University
SRR9637208	2018	poultry	egg hatchery	China	China-Hebei	Asia	redundant		Sichuan University
SRR9637209	2018	poultry	egg hatchery	China	China-Hebei	Asia	redundant		Sichuan University
SRR9637210	2018	poultry	egg hatchery	China	China-Hebei	Asia	redundant		Sichuan University
SRR9637211	2018	poultry	egg hatchery	China	China-Hebei	Asia	redundant		Sichuan University
SRR9637212	2018	poultry	egg hatchery	China	China-Hebei	Asia	redundant		Sichuan University
SRR9637213	2018	poultry	egg hatchery	China	China-Hebei	Asia	redundant		Sichuan University
SRR9637214	2018	poultry	broiler chickens	China	China-Hebei	Asia	redundant		Sichuan University
SRR9637215	2018	poultry	broiler chickens	China	China-Hebei	Asia	redundant		Sichuan University
SRR9637216	2018	poultry	broiler chickens	China	China-Hebei	Asia	redundant		Sichuan University
SRR9637217	2018	poultry	broiler chickens	China	China-Hebei	Asia	redundant		Sichuan University
SRR9637218	2018	poultry	egg hatchery	China	China-Hebei	Asia	redundant		Sichuan University
SRR9637219	2018	poultry	broiler chickens	China	China-Hebei	Asia	redundant		Sichuan University
SRR9637220	2018	poultry	egg hatchery	China	China-Hebei	Asia	redundant		Sichuan University
SRR9637221	2018	poultry	egg hatchery	China	China-Hebei	Asia	redundant		Sichuan University
SRR9637222	2018	poultry	broiler chickens	China	China-Hebei	Asia	redundant		Sichuan University
SRR9637223	2018	poultry	broiler chickens	China	China-Hebei	Asia	redundant		Sichuan University
SRR9637224	2018	poultry	egg hatchery	China	China-Hebei	Asia	redundant		Sichuan University
SRR9637225	2018	poultry	egg hatchery	China	China-Hebei	Asia	redundant		Sichuan University
SRR9637226	2018	poultry	egg hatchery	China	China-Hebei	Asia	redundant		Sichuan University
SRR9637227	2018	poultry	egg hatchery	China	China-Hebei	Asia	redundant		Sichuan University
SRR9637228	2018	poultry	broiler chickens	China	China-Hebei	Asia	redundant		Sichuan University
SRR9637229	2018	poultry	broiler chickens	China	China-Hebei	Asia	redundant		Sichuan University
SRR9637230	2018	poultry	broiler chickens	China	China-Hebei	Asia	redundant		Sichuan University
SRR9637231	2018	poultry	broiler chickens	China	China-Hebei	Asia	yes		Sichuan University
SRR9637232	2018	poultry	broiler chickens	China	China-Hebei	Asia	redundant		Sichuan University
SRR9637233	2018	poultry	broiler chickens	China	China-Hebei	Asia	redundant		Sichuan University
SRR9637234	2018	poultry	broiler chickens	China	China-Hebei	Asia	redundant		Sichuan University
SRR9637235	2018	poultry	broiler chickens	China	China-Hebei	Asia	redundant		Sichuan University
SRR9637236	2018	poultry	broiler chickens	China	China-Hebei	Asia	redundant		Sichuan University
SRR9637237	2018	poultry	broiler chickens	China	China-Hebei	Asia	redundant		Sichuan University
SRR9637238	2018	poultry	broiler breeder	China	China-Hebei	Asia	redundant		Sichuan University
SRR9637239	2018	poultry	broiler breeder	China	China-Hebei	Asia	redundant		Sichuan University
SRR9637240	2018	poultry	broiler chickens	China	China-Hebei	Asia	redundant		Sichuan University
SRR9637241	2018	poultry	broiler chickens	China	China-Hebei	Asia	redundant		Sichuan University
SRR9637242	2018	poultry	egg hatchery	China	China-Hebei	Asia	redundant		Sichuan University
SRR9637243	2018	poultry	egg hatchery	China	China-Hebei	Asia	redundant		Sichuan University
SRR9637244	2018	poultry	egg hatchery	China	China-Hebei	Asia	redundant		Sichuan University
SRR9637245	2018	poultry	egg hatchery	China	China-Hebei	Asia	redundant		Sichuan University
SRR9637246	2018	poultry	egg hatchery	China	China-Hebei	Asia	redundant		Sichuan University
SRR9637247	2018	poultry	broiler breeder	China	China-Hebei	Asia	redundant		Sichuan University
SRR9637248	2018	poultry	broiler chickens	China	China-Hebei	Asia	redundant		Sichuan University
SRR9637249	2018	poultry	broiler chickens	China	China-Hebei	Asia	redundant		Sichuan University
SRR9637250	2018	poultry	broiler chickens	China	China-Hebei	Asia	redundant		Sichuan University
SRR9637251	2018	poultry	broiler chickens	China	China-Hebei	Asia	redundant		Sichuan University
SRR9637252	2018	poultry	broiler chickens	China	China-Hebei	Asia	redundant		Sichuan University
SRR9637253	2018	poultry	broiler breeder	China	China-Hebei	Asia	redundant		Sichuan University
SRR9637254	2018	poultry	egg hatchery	China	China-Hebei	Asia	redundant		Sichuan University
SRR9637255	2018	poultry	egg hatchery	China	China-Hebei	Asia	redundant		Sichuan University
SRR9637256	2018	poultry	broiler chickens	China	China-Hebei	Asia	redundant		Sichuan University
SRR9637257	2018	poultry	broiler breeder	China	China-Hebei	Asia	redundant		Sichuan University
SRR9637258	2018	poultry	broiler breeder	China	China-Hebei	Asia	redundant		Sichuan University
SRR9637259	2018	poultry	broiler chickens	China	China-Hebei	Asia	redundant		Sichuan University
SRR9637260	2018	poultry	egg hatchery	China	China-Hebei	Asia	redundant		Sichuan University
SRR9637261	2018	poultry	egg hatchery	China	China-Hebei	Asia	redundant		Sichuan University
SRR9637262	2018	poultry	broiler chickens	China	China-Hebei	Asia	redundant		Sichuan University
SRR9637263	2018	poultry	broiler chickens	China	China-Hebei	Asia	redundant		Sichuan University
SRR9637264	2018	poultry	broiler breeder	China	China-Hebei	Asia	redundant		Sichuan University
SRR9637265	2018	poultry	broiler chickens	China	China-Hebei	Asia	redundant		Sichuan University
SRR9637266	2018	poultry	broiler chickens	China	China-Hebei	Asia	redundant		Sichuan University
SRR9637267	2018	poultry	broiler chickens	China	China-Hebei	Asia	redundant		Sichuan University
SRR9637268	2018	poultry	egg hatchery	China	China-Hebei	Asia	redundant		Sichuan University
SRR9637269	2018	poultry	egg hatchery	China	China-Hebei	Asia	redundant		Sichuan University
SRR9637270	2018	poultry	egg hatchery	China	China-Hebei	Asia	redundant		Sichuan University
SRR9637271	2018	poultry	broiler chickens	China	China-Hebei	Asia	redundant		Sichuan University
SRR9637272	2018	poultry	broiler chickens	China	China-Hebei	Asia	redundant		Sichuan University
SRR9637273	2018	poultry	broiler chickens	China	China-Hebei	Asia	redundant		Sichuan University
SRR9637274	2018	poultry	broiler chickens	China	China-Hebei	Asia	redundant		Sichuan University
SRR9637275	2018	poultry	broiler chickens	China	China-Hebei	Asia	redundant		Sichuan University
SRR9637276	2018	poultry	broiler chickens	China	China-Hebei	Asia	redundant		Sichuan University
SRR9637277	2018	poultry	broiler chickens	China	China-Hebei	Asia	failed		Sichuan University
SRR9637278	2018	poultry	broiler chickens	China	China-Hebei	Asia	redundant		Sichuan University
SRR9637279	2018	poultry	broiler chickens	China	China-Hebei	Asia	redundant		Sichuan University
SRR9637280	2018	poultry	broiler chickens	China	China-Hebei	Asia	redundant		Sichuan University
SRR9637281	2018	poultry	broiler chickens	China	China-Hebei	Asia	redundant		Sichuan University
SRR9637282	2018	poultry	egg hatchery	China	China-Hebei	Asia	redundant		Sichuan University
SRR9637283	2018	poultry	egg hatchery	China	China-Hebei	Asia	redundant		Sichuan University
SRR9637284	2018	poultry	egg hatchery	China	China-Hebei	Asia	redundant		Sichuan University
SRR9829513	2019	poultry	animal-chicken-young chicken	United States	USA-DE	North America	redundant		USDA-FSIS
SRR9845461	2019	poultry	chicken carcass	United States	USA-OH	North America	redundant		USDA-FSIS
SRR9853591	2009	seafood	scad, fzn wild caught (fish)	China	China	Asia	failed		CFSAN
SRR9874453	2019	poultry	raw intact chicken	United States	USA-NY	North America	yes		USDA-FSIS
SRR9910975	2019	poultry	raw intact chicken	United States	USA-TN	North America	yes		USDA-FSIS
SRR9984486	2019	poultry	Chicken Wings	United States	USA-MD	North America	yes		FDA-CVM
a "yes" indicates genomes that were used for the final phylogeny and temporal analysis; "redundant" indicates the redundant genomes; "distant" indicates the distantly related outlier genomes; "failed" indicates the excluded genomes with an N50 contig size < 100,000 or a sequencing coverage < 30×.
