# Supplementary material for: Global spread of Salmonella Enteritidis via centralized sourcing and international trade of poultry breeding stocks
Source: Nat Commun. 2021 Aug 25;12:5109. doi: 10.1038/s41467-021-25319-7 (PMC8387372; doi:10.1038/s41467-021-25319-7)
Supplement: Supplementary file 7 — Supplementary Data 3 [file 41467_2021_25319_MOESM7_ESM.xlsx]

## Sheet: Table S3
Supplementary Data 3. Model comparison for Bayesian phylogenetic analyses.
Run 1	Modelsa	Log marginal likelihood	relaxed clock, Bayesian skyline	relaxed clock, constant population size	relaxed clock, exponential growth	strict clock, Bayesian skyline	strict clock, constant population size	strict clock, exponential growth
Global	relaxed clock, Bayesian skyline	-48276.9	-	165.246	13.9158	51.0661	225.913	105.245
	relaxed clock, constant population size	-48442.2	-165.246	-	-151.33	-114.18	60.6675	-60.0012
	relaxed clock, exponential growth	-48290.8	-13.9158	151.33	-	37.1503	211.998	91.3288
	strict clock, Bayesian skyline	-48328	-51.0661	114.18	-37.1503	-	174.847	54.1785
	strict clock, constant population size	-48502.8	-225.913	-60.6675	-211.998	-174.847	-	-120.669
	strict clock, exponential growth	-48382.2	-105.245	60.0012	-91.3288	-54.1785	120.669	-
Atlantic	relaxed clock, Bayesian skyline	-9354.49	-	7.78943	3.77096	8.26864	12.7672	7.74922
	relaxed clock, constant population size	-9362.28	-7.78943	-	-4.01847	0.479211	4.97772	-0.0402123
	relaxed clock, exponential growth	-9358.26	-3.77096	4.01847	-	4.49768	8.99619	3.97826
	strict clock, Bayesian skyline	-9362.76	-8.26864	-0.479211	-4.49768	-	4.49851	-0.519423
	strict clock, constant population size	-9367.25	-12.7672	-4.97772	-8.99619	-4.49851	-	-5.01793
	strict clock, exponential growth	-9362.24	-7.74922	0.0402123	-3.97826	0.519423	5.01793	-
Run 2	Modelsa	Log marginal likelihood	relaxed clock, Bayesian skyline	relaxed clock, constant population size	relaxed clock, exponential growth	strict clock, Bayesian skyline	strict clock, constant population size	strict clock, exponential growth
Global	relaxed clock, Bayesian skyline	-48273.1	-	163.097	22.4338	54.6602	251.786	97.8961
	relaxed clock, constant population size	-48436.2	-163.097	-	-140.663	-108.436	88.6893	-65.2005
	relaxed clock, exponential growth	-48295.5	-22.4338	140.663	-	32.2264	229.352	75.4623
	strict clock, Bayesian skyline	-48327.7	-54.6602	108.436	-32.2264	-	197.126	43.2359
	strict clock, constant population size	-48524.8	-251.786	-88.6893	-229.352	-197.126	-	-153.89
	strict clock, exponential growth	-48371	-97.8961	65.2005	-75.4623	-43.2359	153.89	-
Atlantic	relaxed clock, Bayesian skyline	-9356.57	-	6.78346	3.82747	4.16652	9.21007	11.1218
	relaxed clock, constant population size	-9363.35	-6.78346	-	-2.95599	-2.61694	2.42661	4.33837
	relaxed clock, exponential growth	-9360.39	-3.82747	2.95599	-	0.339054	5.3826	7.29436
	strict clock, Bayesian skyline	-9360.73	-4.16652	2.61694	-0.339054	-	5.04355	6.95531
	strict clock, constant population size	-9365.78	-9.21007	-2.42661	-5.3826	-5.04355	-	1.91176
	strict clock, exponential growth	-9367.69	-11.1218	-4.33837	-7.29436	-6.95531	-1.91176	-
Run 3	Modelsa	Log marginal likelihood	relaxed clock, Bayesian skyline	relaxed clock, constant population size	relaxed clock, exponential growth	strict clock, Bayesian skyline	strict clock, constant population size	strict clock, exponential growth
Global	relaxed clock, Bayesian skyline	-48263.5	-	181.384	61.448	123.61	247.823	123.61
	relaxed clock, constant population size	-48444.9	-181.384	-	-119.936	-57.7738	66.4385	-57.7738
	relaxed clock, exponential growth	-48325	-61.448	119.936	-	62.1625	186.375	62.1625
	strict clock, Bayesian skyline	-48387.1	-123.61	57.7738	-62.1625	-	124.212	0
	strict clock, constant population size	-48511.4	-247.823	-66.4385	-186.375	-124.212	-	-124.212
	strict clock, exponential growth	-48387.1	-123.61	57.7738	-62.1625	0	124.212	-
Atlantic	relaxed clock, Bayesian skyline	-9355.92	-	6.23224	3.37791	4.97767	9.84068	7.30932
	relaxed clock, constant population size	-9362.15	-6.23224	-	-2.85433	-1.25457	3.60844	1.07708
	relaxed clock, exponential growth	-9359.29	-3.37791	2.85433	-	1.59976	6.46277	3.93141
	strict clock, Bayesian skyline	-9360.89	-4.97767	1.25457	-1.59976	-	4.863	2.33165
	strict clock, constant population size	-9365.76	-9.84068	-3.60844	-6.46277	-4.863	-	-2.53135
	strict clock, exponential growth	-9363.23	-7.30932	-1.07708	-3.93141	-2.33165	2.53135	-
a The difference between models were calculated as log Bayes Factor.
