# Supplementary material for: Global spread of Salmonella Enteritidis via centralized sourcing and international trade of poultry breeding stocks
Source: Nat Commun. 2021 Aug 25;12:5109. doi: 10.1038/s41467-021-25319-7 (PMC8387372; doi:10.1038/s41467-021-25319-7)
Supplement: Supplementary file 8 — Supplementary Data 4 [file 41467_2021_25319_MOESM8_ESM.xlsx]

## Sheet: Table S4
Supplementary Data 4. Inferred ages of MRCA and substitution rates of the Global and Atlantic lineages.
Lineage	SNP sites	TempEst R2	Median MRCA (95% HPD)	Median rate (95% HPD)a
Global	4945	0.47	1975 (1970-1979)	2.94×10-7 (2.77×10-7-3.12×10-7)
Atlantic	1518	0.54	1946 (1918-1970)	3.13×10-7 (2.45×10-7-3.85×10-7)
a Substitutions per site per year.
