# Supplementary material for: Global spread of Salmonella Enteritidis via centralized sourcing and international trade of poultry breeding stocks
Source: Nat Commun. 2021 Aug 25;12:5109. doi: 10.1038/s41467-021-25319-7 (PMC8387372; doi:10.1038/s41467-021-25319-7)
Supplement: Supplementary file 9 — Supplementary Data 5 [file 41467_2021_25319_MOESM9_ESM.xlsx]

## Sheet: Sheet1
Supplementary Data 5. Sources of international trade data of live poultry.
Databasea	Year	Itemb	Trade parties
FAO	1986-2019	Live chickens	Global exporters and importers
OEC	1962-1994	Live poultry	Global exporters and importers
OEC	1995-2017	Fowls, live domestic < 185 g	Global exporters and importers
FAS	1989-2020	Live chickens	USA (exporter) and global importers
a FAO, Food and Agriculture Organization; OEC, Observatory of Economic Complexity; FAS, USDA Foreign Agricultural Service.
b Live Chickens, including fowl (Gallus domesticus), guinea fowl (Numida meleagris), domesticated birds only; Live Poultry, fowls of the species Gallus domesticus, ducks, geese, turkeys and guinea-fowls; Fowls, live domestic < 185 g, live fowls of species Gallus domesticus, weighing < 185 grams.
